# Supplementary material for: Selective inhibition of soluble tumor necrosis factor signaling reduces abdominal aortic aneurysm progression
Source: Front Cardiovasc Med. 2022 Sep 16;9:942342. doi: 10.3389/fcvm.2022.942342 (PMC9523116; doi:10.3389/fcvm.2022.942342)
Supplement: Supplementary Table 3 — Complete list of identified proteins in the abdominal aortic wall by mass spectrometry 7 days after PPE-induced AAA in mice. Mice were treated with XPro1595 (20 mg/kg) (n = 7) or vehicle (n = 6). [file Table_3.XLSX]

## Sheet: Sheet 1 - xxxxAAA_xPro_vs_Ctrl_
ID	Description	pval_xPRO/CTRL	log2FC_xPRO/CTRL	n_CTRL	n_xPRO	EA	EA	EA	EA	EA	EA	EA	EA	EA	EA	EA	EA	EA
P54754	Ephrin type-B receptor 3 OS=Mus musculus OX=10090 GN=Ephb3 PE=1 SV=2	0.00463238	0.288819	3	3				1.089	1.128	1.027					1.313	1.354	1.296
P70407	Cadherin-9 OS=Mus musculus OX=10090 GN=Cdh9 PE=2 SV=2	0.00515908	-0.449611	3	3				0.985	1.019	0.924					0.686	0.785	0.673
Q9DBG3	AP-2 complex subunit beta OS=Mus musculus OX=10090 GN=Ap2b1 PE=1 SV=1	0.010292	0.148707	6	7	0.907	0.842	1.005	0.922	0.999	0.984	1.057	0.972	1.062	1.093	0.993	1.043	1.099
P11276	Fibronectin OS=Mus musculus OX=10090 GN=Fn1 PE=1 SV=4	0.010478	0.3494	6	7	0.926	0.682	0.955	0.945	0.929	0.845	1.013	0.909	1.406	1.064	1.131	1.047	1.281
Q8VCC9	Spondin-1 OS=Mus musculus OX=10090 GN=Spon1 PE=1 SV=1	0.0122298	-0.121924	6	7	1.007	1.036	1.029	0.981	0.929	0.994	0.866	0.894	0.872	0.867	0.952	1.018	0.938
Q99P88	Nuclear pore complex protein Nup155 OS=Mus musculus OX=10090 GN=Nup155 PE=1 SV=1	0.0138463	0.139552	6	7	0.884	0.859	0.967	0.911	0.804	0.958	0.995	0.968	1.01	1.037	0.928	1.024	0.956
Q8K0H5	Transcription initiation factor TFIID subunit 10 OS=Mus musculus OX=10090 GN=Taf10 PE=1 SV=1	0.0143006	0.282979	3	3				1.106	1.026	0.969					1.285	1.186	1.302
Q91WK0	Leucine-rich repeat flightless-interacting protein 2 OS=Mus musculus OX=10090 GN=Lrrfip2 PE=1 SV=1	0.0144556	0.154055	6	7	0.954	0.908	0.879	0.946	0.953	1.062	1.056	1.057	0.942	1.013	1.101	1.171	1.062
Q60823	RAC-beta serine/threonine-protein kinase OS=Mus musculus OX=10090 GN=Akt2 PE=1 SV=1	0.015224	-0.276324	6	7	1.121	1.251	1.221	1.196	1.306	1.318	1.032	0.873	0.99	0.943	1.37	1.058	0.875
Q8R5F8	Epidermal growth factor receptor kinase substrate 8-like protein 1 OS=Mus musculus OX=10090 GN=Eps8l1 PE=1 SV=1	0.0152343	0.304387	3	3				0.89	0.841	0.768					1.044	1.053	0.989
O88597	Beclin-1 OS=Mus musculus OX=10090 GN=Becn1 PE=1 SV=3	0.01572	0.245507	6	7	1.139	0.961	1.025	0.956	0.914	1.074	1.262	1.404	1.015	1.25	1.204	1.257	1.002
Q9QXE0	2-hydroxyacyl-CoA lyase 1 OS=Mus musculus OX=10090 GN=Hacl1 PE=1 SV=2	0.0160792	-0.17459	3	3				0.964	0.936	1.004					0.841	0.896	0.836
Q8K0E8	Fibrinogen beta chain OS=Mus musculus OX=10090 GN=Fgb PE=1 SV=1	0.0168636	0.616688	6	7	0.69	0.563	1.191	0.936	0.752	0.719	1.242	1.178	1.885	0.825	1.239	1.253	1.056
Q8BWM0	Prostaglandin E synthase 2 OS=Mus musculus OX=10090 GN=Ptges2 PE=1 SV=3	0.0173008	-0.611796	6	7	0.981	1.835	1.305	1.247	1.027	1.117	0.941	0.613	0.621	0.766	0.987	0.854	0.953
Q9JIQ3	Diablo homolog, mitochondrial OS=Mus musculus OX=10090 GN=Diablo PE=1 SV=2	0.0176637	0.22765	6	7	0.967	1.262	1.016	0.944	1.065	0.996	1.347	1.176	1.276	1.048	1.354	1.193	1.144
P16110	Galectin-3 OS=Mus musculus OX=10090 GN=Lgals3 PE=1 SV=3	0.0177036	0.379382	6	7	0.896	0.605	1.015	0.92	1.007	1.017	1.178	1.129	1.481	0.958	1.39	0.972	1.178
Q99LJ1	Tissue alpha-L-fucosidase OS=Mus musculus OX=10090 GN=Fuca1 PE=1 SV=1	0.017855	-0.214059	3	3				0.841	0.893	0.913					0.775	0.763	0.744
P04925	Major prion protein OS=Mus musculus OX=10090 GN=Prnp PE=1 SV=2	0.0192477	-0.230515	3	3				0.96	0.967	1.012					0.804	0.809	0.892
Q9Z0R4-2	Isoform 2 of Intersectin-1 OS=Mus musculus OX=10090 GN=Itsn1	0.0198737	0.134875	6	7	0.953	0.84	1	0.998	0.982	1.042	1.102	1.034	0.989	1.096	1.116	1.052	1.06
Q04592	Proprotein convertase subtilisin/kexin type 5 OS=Mus musculus OX=10090 GN=Pcsk5 PE=1 SV=3	0.0203204	-0.351049	3	4	1.019	0.995	1.073				0.901	0.649	0.83	0.847
Q99PL6	UBX domain-containing protein 6 OS=Mus musculus OX=10090 GN=Ubxn6 PE=1 SV=1	0.0220093	-0.200151	6	7	1.021	0.921	0.93	1.011	0.96	1.143	0.827	0.955	0.753	0.841	0.935	0.992	0.776
E9PV24	Fibrinogen alpha chain OS=Mus musculus OX=10090 GN=Fga PE=1 SV=1	0.0230959	0.631622	6	7	0.777	0.549	1.136	0.889	0.735	0.699	1.295	1.02	1.993	0.841	1.272	1.188	1.04
Q8VDN2	Sodium/potassium-transporting ATPase subunit alpha-1 OS=Mus musculus OX=10090 GN=Atp1a1 PE=1 SV=1	0.0231238	0.10541	6	7	0.999	0.869	0.963	0.977	1.009	1.016	1.058	0.977	1.082	1.074	1.033	1.009	1.088
Q8VCM7	Fibrinogen gamma chain OS=Mus musculus OX=10090 GN=Fgg PE=1 SV=1	0.025139	0.659526	6	7	0.745	0.541	1.189	0.901	0.71	0.673	1.363	1.033	2.056	0.833	1.145	1.237	1.103
Q60634	Flotillin-2 OS=Mus musculus OX=10090 GN=Flot2 PE=1 SV=2	0.0252243	-0.081385	6	7	1.023	1	1.019	0.98	0.975	1.022	0.969	1.007	0.95	0.905	0.887	1.006	0.913
Q9D5J6	Sedoheptulokinase OS=Mus musculus OX=10090 GN=Shpk PE=1 SV=1	0.0260249	-0.226119	3	3				1.229	1.348	1.235					1.107	1.051	1.101
Q8BMD6	Transmembrane protein 260 OS=Mus musculus OX=10090 GN=Tmem260 PE=2 SV=2	0.0284028	-0.48213	3	4	1.027	0.936	1.162				0.811	0.787	0.688	0.697
Q91YI4	Beta-arrestin-2 OS=Mus musculus OX=10090 GN=Arrb2 PE=1 SV=1	0.0284844	0.227991	6	7	0.884	0.759	1.046	0.901	0.913	0.819	1.092	1.04	0.962	0.843	1.212	0.997	1.126
Q9QY76	Vesicle-associated membrane protein-associated protein B OS=Mus musculus OX=10090 GN=Vapb PE=1 SV=3	0.0294168	-0.189398	6	7	0.997	1.124	1.14	1.018	0.955	1.034	0.843	1.047	0.72	0.95	0.936	1.013	0.904
Q9CPW3	39S ribosomal protein L54, mitochondrial OS=Mus musculus OX=10090 GN=Mrpl54 PE=1 SV=1	0.0297147	-0.426768	6	7	0.835	1.529	1.131	1.284	1.086	1.297	0.915	0.519	0.758	0.921	1.021	1.055	1.027
P01872	Immunoglobulin heavy constant mu OS=Mus musculus OX=10090 GN=Ighm PE=1 SV=2	0.0310924	0.352134	6	7	0.819	0.665	1.079	0.95	0.863	0.896	0.874	0.818	1.287	1.402	1.194	1.159	1.117
Q91YM2	Rho GTPase-activating protein 35 OS=Mus musculus OX=10090 GN=Arhgap35 PE=1 SV=3	0.0319635	-0.43343	3	4	1.165	1.436	1.346				1.126	1.104	0.802	0.865
P50615	Protein BTG3 OS=Mus musculus OX=10090 GN=Btg3 PE=2 SV=1	0.0323543	0.299867	3	3				0.954	0.825	0.87					1.045	1.184	1.032
O70293	G protein-coupled receptor kinase 6 OS=Mus musculus OX=10090 GN=Grk6 PE=1 SV=1	0.0359248	0.219566	3	3				0.933	0.937	1.05					1.133	1.192	1.075
Q8C1Y8	Vacuolar fusion protein CCZ1 homolog OS=Mus musculus OX=10090 GN=Ccz1 PE=1 SV=1	0.0368013	-0.268514	6	7	1.067	1.246	1.303	1.179	1.024	1.205	1.1	1.178	0.681	0.915	0.898	1.172	0.859
Q91WD4	UPF0415 protein C7orf25 homolog OS=Mus musculus OX=10090 PE=2 SV=1	0.0369085	-0.278221	3	4	1.142	1.126	1.17				0.839	0.97	0.874	1.097
Q9WU28	Prefoldin subunit 5 OS=Mus musculus OX=10090 GN=Pfdn5 PE=1 SV=1	0.037519	0.215951	6	7	0.846	0.748	0.969	0.936	0.873	1.047	1.157	1.03	1.06	1.091	1.129	1.077	0.799
Q99MV1	Tudor domain-containing protein 1 OS=Mus musculus OX=10090 GN=Tdrd1 PE=1 SV=2	0.0380509	0.459008	3	4	0.754	0.744	0.667				1.161	0.866	1.098	0.843
Q922C1	Uncharacterized protein C19orf44 homolog OS=Mus musculus OX=10090 PE=1 SV=2	0.0391557	0.505212	6	7	0.599	0.486	0.767	0.689	0.799	0.618	0.972	0.627	1.306	0.571	0.872	1.197	1.009
P29268	CCN family member 2 OS=Mus musculus OX=10090 GN=Ccn2 PE=2 SV=3	0.0394259	0.444005	6	7	1.071	0.967	0.689	0.784	0.918	0.72	0.983	0.866	1.625	1.172	1.276	0.819	1.431
Q9D968	Host cell factor 2 OS=Mus musculus OX=10090 GN=Hcfc2 PE=1 SV=2	0.0400206	0.306584	3	3				0.668	0.599	0.718					0.744	0.875	0.836
Q91VT4	Carbonyl reductase family member 4 OS=Mus musculus OX=10090 GN=Cbr4 PE=1 SV=2	0.0406802	-0.353213	6	7	1.204	1.343	0.738	1.12	1.071	1.007	0.771	0.683	0.909	0.741	1.025	0.803	0.989
Q5SWT3	Solute carrier family 25 member 35 OS=Mus musculus OX=10090 GN=Slc25a35 PE=1 SV=2	0.0410109	-0.436045	6	7	1.217	1.777	1.019	1.313	0.947	1.297	0.973	1.018	1.06	1.089	0.71	0.739	0.939
Q8CE96	tRNA (adenine(58)-N(1))-methyltransferase non-catalytic subunit TRM6 OS=Mus musculus OX=10090 GN=Trmt6 PE=1 SV=1	0.0419279	0.402538	3	3				0.879	1.107	0.854					1.297	1.304	1.153
Q5SQY2	Biorientation of chromosomes in cell division protein 1 OS=Mus musculus OX=10090 GN=Bod1 PE=3 SV=1	0.0422718	-0.534194	3	3				1.284	1.358	1.546					0.807	1.187	0.898
P49962	Signal recognition particle 9 kDa protein OS=Mus musculus OX=10090 GN=Srp9 PE=1 SV=2	0.0438847	0.184049	6	7	1.161	0.908	0.952	1.016	0.976	0.921	1.037	1.052	1.295	1.279	1.114	0.983	1.105
P18524	Ig heavy chain V region RF OS=Mus musculus OX=10090 PE=1 SV=1	0.044329	-0.27536	3	4	1.137	1.11	1.068				0.79	0.829	1.022	1.011
Q8K2C6	NAD-dependent protein deacylase sirtuin-5, mitochondrial OS=Mus musculus OX=10090 GN=Sirt5 PE=1 SV=1	0.0459365	-0.248787	6	7	0.974	1.369	0.906	1.134	1.077	1.104	0.944	0.787	0.995	0.887	1.016	0.87	0.946
Q8BG81	Polymerase delta-interacting protein 3 OS=Mus musculus OX=10090 GN=Poldip3 PE=1 SV=1	0.0466059	0.225083	6	7	1.095	0.938	1.011	0.921	0.898	0.832	1.034	0.851	1.299	1.242	1.04	1.063	1.237
Q9CQ75	NADH dehydrogenase [ubiquinone] 1 alpha subcomplex subunit 2 OS=Mus musculus OX=10090 GN=Ndufa2 PE=1 SV=3	0.0468383	-0.378652	6	7	0.852	1.454	0.959	1.392	1.305	1.091	0.995	0.67	0.807	0.912	0.956	0.826	1.163
Q9ES74	Serine/threonine-protein kinase Nek7 OS=Mus musculus OX=10090 GN=Nek7 PE=1 SV=1	0.0469831	0.125042	6	7	1.044	0.953	0.929	0.969	1.105	0.898	1.172	1.067	1.089	1.108	0.98	1.029	1.059
Q8K2Q5	Coiled-coil-helix-coiled-coil-helix domain-containing protein 7 OS=Mus musculus OX=10090 GN=Chchd7 PE=1 SV=1	0.0473689	-0.396911	3	3				1.129	1.041	1.231					0.845	0.998	0.74
Q9D7J9	Enoyl-CoA hydratase domain-containing protein 3, mitochondrial OS=Mus musculus OX=10090 GN=Echdc3 PE=1 SV=1	0.0475641	-0.636171	3	3				1.268	0.978	0.937					0.648	0.605	0.795
Q80WG5	Volume-regulated anion channel subunit LRRC8A OS=Mus musculus OX=10090 GN=Lrrc8a PE=1 SV=1	0.0476805	-0.0740726	3	4	1.074	1.063	1.025				0.981	0.98	1.016	1.028
Q9CRA8	Exosome complex component RRP46 OS=Mus musculus OX=10090 GN=Exosc5 PE=1 SV=1	0.0479257	0.200307	3	3				1.004	1.007	1.111					1.219	1.253	1.115
P50543	Protein S100-A11 OS=Mus musculus OX=10090 GN=S100a11 PE=1 SV=1	0.048147	0.271822	6	7	0.976	0.678	1.097	0.939	1.008	0.89	1.022	1.091	1.03	1.094	1.238	0.943	1.453
P01642	Ig kappa chain V-V region L7 (Fragment) OS=Mus musculus OX=10090 GN=Gm10881 PE=1 SV=1	0.0490183	0.385475	3	3				0.758	0.8	0.636					0.983	0.838	1.045
P97760	DNA-directed RNA polymerase II subunit RPB3 OS=Mus musculus OX=10090 GN=Polr2c PE=1 SV=2	0.0506362	0.465664	6	7	0.708	0.608	0.652	0.765	0.952	0.833	1.086	0.996	0.696	0.6	1.377	1.156	1.368
Q8K0Z7	Translational activator of cytochrome c oxidase 1 OS=Mus musculus OX=10090 GN=Taco1 PE=1 SV=1	0.0509838	-0.310301	6	7	0.893	1.375	0.813	1.104	1.042	1.049	0.876	0.854	0.79	0.837	0.79	0.816	0.942
Q3TMW1	Coiled-coil domain-containing protein 102A OS=Mus musculus OX=10090 GN=Ccdc102a PE=1 SV=2	0.0511919	0.378021	3	3				0.901	1.082	0.958					1.268	1.132	1.422
Q6ZPU9	KIF1-binding protein OS=Mus musculus OX=10090 GN=Kif1bp PE=1 SV=2	0.0512758	-0.298884	6	7	1.088	0.954	1.15	1.141	1.128	1.433	0.973	1.193	0.658	0.876	0.898	1.172	0.768
P97863	Nuclear factor 1 B-type OS=Mus musculus OX=10090 GN=Nfib PE=1 SV=2	0.0514171	-0.268866	6	7	0.856	1.142	1.189	1.18	1.043	1.12	1	0.739	0.724	1.011	0.809	1.211	0.829
Q9Z1P8	Angiopoietin-related protein 4 OS=Mus musculus OX=10090 GN=Angptl4 PE=1 SV=1	0.0514384	0.293097	3	3				0.851	0.742	0.742					0.868	0.953	1.04
Q8K3W0	BRISC and BRCA1-A complex member 2 OS=Mus musculus OX=10090 GN=Babam2 PE=1 SV=2	0.0515144	0.22937	6	7	1.114	0.816	1.119	1.025	1.211	1.008	1.163	1.47	1.224	1.345	1.268	0.946	1.191
P48725	Pericentrin OS=Mus musculus OX=10090 GN=Pcnt PE=1 SV=2	0.0515587	-0.581099	3	4	1.068	0.794	0.888				0.69	0.575	0.584	0.602
Q9JJN5	Carboxypeptidase N catalytic chain OS=Mus musculus OX=10090 GN=Cpn1 PE=1 SV=1	0.0521143	0.300311	6	7	0.925	0.661	0.796	1.075	1.197	1.044	1.058	1.063	1.085	1.487	1.166	1.099	1.228
Q8C460	ERI1 exoribonuclease 3 OS=Mus musculus OX=10090 GN=Eri3 PE=1 SV=1	0.0524315	-0.241635	6	7	0.861	1.285	1.065	1.06	1.068	1.152	1.15	0.891	0.714	0.909	0.866	1.013	0.862
Q9EP52	Twisted gastrulation protein homolog 1 OS=Mus musculus OX=10090 GN=Twsg1 PE=1 SV=1	0.0525786	-0.283942	3	3				1.054	1.082	1.228					0.9	0.904	0.959
P61622	Integrin alpha-11 OS=Mus musculus OX=10090 GN=Itga11 PE=1 SV=1	0.0531484	0.184922	6	7	1.052	0.834	0.822	0.958	0.93	0.836	1.056	1.022	0.92	1.201	0.891	0.968	1.146
Q8BUE4	Apoptosis-inducing factor 2 OS=Mus musculus OX=10090 GN=Aifm2 PE=1 SV=1	0.0535596	-0.444477	3	3				1.228	1.034	1.121					0.684	0.984	0.818
Q69ZN7	Myoferlin OS=Mus musculus OX=10090 GN=Myof PE=1 SV=2	0.0544599	0.131428	6	7	1.04	0.87	0.965	0.979	1.001	0.952	1.13	0.88	1.064	1.055	1.183	1.066	1.043
Q9D281	Protein Noxp20 OS=Mus musculus OX=10090 GN=Fam114a1 PE=1 SV=1	0.0544743	0.100648	6	7	1.102	0.988	0.968	0.915	1.002	0.99	1.033	0.993	1.041	1.087	1.125	1.029	1.154
B1AVZ0	Uracil phosphoribosyltransferase homolog OS=Mus musculus OX=10090 GN=Uprt PE=1 SV=1	0.0545144	0.400989	6	7	0.932	0.833	0.988	0.935	0.818	0.978	1.58	1.669	0.776	1.122	0.922	1.164	1.215
Q3TAS6	ER membrane protein complex subunit 10 OS=Mus musculus OX=10090 GN=Emc10 PE=2 SV=2	0.0557716	-0.244254	6	7	1.03	1.032	0.771	0.894	1.051	1.14	0.773	0.756	0.731	0.835	1.084	0.895	0.755
O08788	Dynactin subunit 1 OS=Mus musculus OX=10090 GN=Dctn1 PE=1 SV=3	0.0560299	0.0805778	6	7	1.019	0.919	0.957	0.963	1.006	0.973	1.03	0.969	0.996	1.035	1.117	0.969	1.085
P61406	Telomerase-binding protein EST1A OS=Mus musculus OX=10090 GN=Smg6 PE=1 SV=1	0.0563255	0.512931	3	3				1.143	1.08	1.117					1.684	1.348	1.734
Q8BKU8	Transmembrane protein 87B OS=Mus musculus OX=10090 GN=Tmem87b PE=2 SV=1	0.0570921	-0.188243	3	4	1.096	1.084	1.139				0.896	0.91	1.101	0.977
P46061	Ran GTPase-activating protein 1 OS=Mus musculus OX=10090 GN=Rangap1 PE=1 SV=2	0.0576968	0.184511	6	7	1.128	1.011	0.88	0.942	0.941	1.012	1.132	1.301	1.298	1.06	1.092	1.033	0.925
P43406	Integrin alpha-V OS=Mus musculus OX=10090 GN=Itgav PE=1 SV=2	0.0579613	0.207626	6	7	0.816	0.759	0.961	0.924	1.055	0.922	0.967	0.834	1.027	1.043	1.115	1.07	1.269
Q9D1X0	Nucleolar protein 3 OS=Mus musculus OX=10090 GN=Nol3 PE=1 SV=1	0.0579794	-0.440267	3	4	1.126	1.021	0.968				0.925	0.598	0.603	0.935
P18242	Cathepsin D OS=Mus musculus OX=10090 GN=Ctsd PE=1 SV=1	0.0579959	0.260813	6	7	0.968	0.731	0.935	1	0.874	1.062	1.473	0.86	1.192	1.091	1.089	1.095	0.986
Q91VM9	Inorganic pyrophosphatase 2, mitochondrial OS=Mus musculus OX=10090 GN=Ppa2 PE=1 SV=1	0.0580368	-0.250834	6	7	0.84	1.081	0.943	1.086	0.93	1.011	0.977	0.653	0.795	1.014	0.637	0.981	0.719
Q9DBL9	1-acylglycerol-3-phosphate O-acyltransferase ABHD5 OS=Mus musculus OX=10090 GN=Abhd5 PE=1 SV=1	0.0581513	-0.281713	3	3				1.216	1.093	1.096					0.877	0.87	1.054
Q8BH66	Atlastin-1 OS=Mus musculus OX=10090 GN=Atl1 PE=1 SV=1	0.0586434	-0.279841	6	7	0.822	0.769	0.748	0.991	1.041	1.034	0.799	0.666	0.532	0.922	0.704	0.875	0.696
Q9Z0L8	Gamma-glutamyl hydrolase OS=Mus musculus OX=10090 GN=Ggh PE=1 SV=2	0.0597161	0.380286	6	7	1.098	0.673	0.944	0.721	0.834	0.721	0.998	1.228	0.905	1.51	1.272	0.826	0.84
Q91VK4	Integral membrane protein 2C OS=Mus musculus OX=10090 GN=Itm2c PE=1 SV=2	0.0597451	-0.214445	6	7	1.028	1.074	1.006	1.089	0.871	1.087	1.066	0.665	1.013	0.799	0.792	1.026	0.828
Q9QXG4	Acetyl-coenzyme A synthetase, cytoplasmic OS=Mus musculus OX=10090 GN=Acss2 PE=1 SV=2	0.0600307	-0.427948	6	7	0.631	1.407	1.032	1.289	1.336	1.12	0.792	0.871	0.549	0.838	0.814	0.906	1.14
Q9QWK4	CD5 antigen-like OS=Mus musculus OX=10090 GN=Cd5l PE=1 SV=3	0.0607089	0.24695	6	7	1.04	0.832	0.852	1.074	0.841	0.953	0.998	0.91	1.395	0.981	1.189	1.286	0.983
Q8BHC4	Dephospho-CoA kinase domain-containing protein OS=Mus musculus OX=10090 GN=Dcakd PE=1 SV=1	0.0612365	0.217882	6	7	1.194	0.993	0.909	0.811	1.113	0.845	1.163	0.986	1.123	1.015	1.181	1.306	1.184
Q9D0F9	Phosphoglucomutase-1 OS=Mus musculus OX=10090 GN=Pgm1 PE=1 SV=4	0.0613244	-0.267311	6	7	1.073	1.485	0.996	1.066	1.013	0.989	0.977	0.994	0.921	0.901	0.84	0.923	0.863
Q3UYC0	Protein phosphatase 1H OS=Mus musculus OX=10090 GN=Ppm1h PE=1 SV=1	0.0613405	-0.303052	3	3				1.052	1.056	1.233					0.823	1.01	0.875
Q9CU65	Zinc finger MYM-type protein 2 OS=Mus musculus OX=10090 GN=Zmym2 PE=1 SV=3	0.0620534	-0.375873	3	3				0.854	0.983	1.058					0.756	0.75	0.725
Q3URQ0	Testis-expressed protein 10 OS=Mus musculus OX=10090 GN=Tex10 PE=1 SV=1	0.0622834	-0.25158	6	7	1.308	1.087	1.092	1.069	0.878	1.007	0.751	1.066	0.83	0.744	0.937	1.155	0.829
Q5M8N4	Epimerase family protein SDR39U1 OS=Mus musculus OX=10090 GN=Sdr39u1 PE=1 SV=2	0.0622935	-0.456141	6	7	1.218	1.578	0.651	1.341	1.064	1.014	0.858	1.011	0.865	0.837	0.594	0.86	0.814
Q9EQ61	Pescadillo homolog OS=Mus musculus OX=10090 GN=Pes1 PE=1 SV=1	0.0625661	-0.164105	3	3				1.64	1.551	1.664					1.337	1.497	1.499
Q920I9	WD repeat-containing protein 7 OS=Mus musculus OX=10090 GN=Wdr7 PE=1 SV=3	0.0628271	0.229338	6	7	0.895	0.746	0.888	0.81	1.164	0.893	1.1	0.888	1.157	1.183	0.964	0.939	1.149
P01837	Immunoglobulin kappa constant OS=Mus musculus OX=10090 GN=Igkc PE=1 SV=2	0.0632839	0.519515	6	7	0.8	0.587	0.68	0.889	1.01	0.93	1.221	0.787	1.921	0.715	1.175	1.048	1.321
Q8R422	CD109 antigen OS=Mus musculus OX=10090 GN=Cd109 PE=1 SV=1	0.0640683	0.212812	6	7	0.94	1.035	0.879	0.829	0.943	0.844	1.046	1.112	1.015	1.116	0.754	1.06	1.293
Q5PRF0	HEAT repeat-containing protein 5A OS=Mus musculus OX=10090 GN=Heatr5a PE=1 SV=2	0.064259	0.331259	3	3				1.024	0.926	0.824					1.156	1.292	1.042
Q9CY27	Very-long-chain enoyl-CoA reductase OS=Mus musculus OX=10090 GN=Tecr PE=1 SV=1	0.0643062	-0.193897	6	7	0.879	1.08	1.178	1.033	1.039	0.957	1.064	0.885	0.764	0.918	0.758	1.053	0.847
Q9ERI6	Retinol dehydrogenase 14 OS=Mus musculus OX=10090 GN=Rdh14 PE=1 SV=1	0.0645137	0.233582	6	7	0.968	1.012	0.732	0.809	0.908	0.774	0.912	1.296	1.009	1.024	1.098	0.803	0.995
P49935	Pro-cathepsin H OS=Mus musculus OX=10090 GN=Ctsh PE=1 SV=2	0.0653392	0.277166	6	7	0.825	0.725	1.146	1.02	0.86	1.084	1.345	1.451	0.948	1.086	1.071	1.126	0.975
Q7TMY8	E3 ubiquitin-protein ligase HUWE1 OS=Mus musculus OX=10090 GN=Huwe1 PE=1 SV=5	0.0660172	0.102272	6	7	0.86	0.863	0.846	0.917	0.871	1.016	0.917	1.045	0.908	0.962	0.961	0.993	0.943
P70290	55 kDa erythrocyte membrane protein OS=Mus musculus OX=10090 GN=Mpp1 PE=1 SV=1	0.066652	0.221497	6	7	0.761	0.82	0.879	0.95	1.145	1.002	1.054	1.319	1.141	1.052	0.88	1.037	1.076
Q5RJH6	Protein SMG7 OS=Mus musculus OX=10090 GN=Smg7 PE=2 SV=1	0.0668276	0.4108	3	3				1.14	1.064	1.035					1.637	1.385	1.284
A2AQ25	Sickle tail protein OS=Mus musculus OX=10090 GN=Skt PE=1 SV=1	0.0669988	-0.195033	3	3				1.161	1.014	1.107					0.936	1.02	0.911
Q9D1I6	39S ribosomal protein L14, mitochondrial OS=Mus musculus OX=10090 GN=Mrpl14 PE=1 SV=1	0.0674649	0.422226	3	3				0.859	0.9	1.194					1.438	1.181	1.338
Q8C4H2	Sterile alpha motif domain-containing protein 3 OS=Mus musculus OX=10090 GN=Samd3 PE=2 SV=3	0.0674882	0.464312	3	3				0.978	0.76	0.73					1.093	1.318	0.994
Q8R010	Aminoacyl tRNA synthase complex-interacting multifunctional protein 2 OS=Mus musculus OX=10090 GN=Aimp2 PE=1 SV=2	0.067911	0.334568	6	7	0.767	0.735	0.92	0.8	1.075	0.992	0.947	0.778	1.307	1.172	1.273	0.849	1.455
Q61001	Laminin subunit alpha-5 OS=Mus musculus OX=10090 GN=Lama5 PE=1 SV=4	0.0680782	0.25762	6	7	0.825	0.859	0.819	0.966	1.069	0.916	0.971	0.901	1.074	1.347	0.984	0.937	1.393
Q93092	Transaldolase OS=Mus musculus OX=10090 GN=Taldo1 PE=1 SV=2	0.06831	-0.237801	6	7	0.93	1.365	1.15	1.134	0.906	1.104	1.078	0.928	0.896	0.854	1.001	1.007	0.755
Q9QZI9	Serine incorporator 3 OS=Mus musculus OX=10090 GN=Serinc3 PE=1 SV=2	0.0690933	0.152181	6	7	0.82	1.01	0.942	0.94	0.763	0.858	0.979	1.09	1.003	0.995	0.848	1.073	0.926
Q69ZH9	Rho GTPase-activating protein 23 OS=Mus musculus OX=10090 GN=Arhgap23 PE=1 SV=2	0.0696476	0.285986	3	3				0.734	0.622	0.733					0.775	0.939	0.833
Q6PIE5	Sodium/potassium-transporting ATPase subunit alpha-2 OS=Mus musculus OX=10090 GN=Atp1a2 PE=1 SV=1	0.070126	-0.385062	6	7	1.071	1.535	0.855	1.059	1.092	0.859	0.783	0.905	0.711	1.042	0.481	0.906	0.953
Q9Z1G3	V-type proton ATPase subunit C 1 OS=Mus musculus OX=10090 GN=Atp6v1c1 PE=1 SV=4	0.070419	0.218022	6	7	0.844	0.726	0.881	0.91	0.905	1.031	0.967	0.899	1.176	0.9	1.299	1.032	0.915
Q8R0F8	Acylpyruvase FAHD1, mitochondrial OS=Mus musculus OX=10090 GN=Fahd1 PE=1 SV=2	0.0713819	-0.438025	6	7	0.786	1.448	1.024	1.582	1.376	1.023	0.951	1.133	0.648	0.75	0.605	1.26	0.887
Q8BH07	ADP-ribosylation factor-like protein 6-interacting protein 6 OS=Mus musculus OX=10090 GN=Arl6ip6 PE=1 SV=1	0.0716046	0.417262	3	3				0.897	1.056	0.963					1.502	1.234	1.158
Q9JI91	Alpha-actinin-2 OS=Mus musculus OX=10090 GN=Actn2 PE=1 SV=2	0.072063	-0.697395	6	7	1.891	0.743	2.062	1.039	1.139	0.986	0.549	0.91	0.616	0.635	0.826	0.988	1.131
Q9WTW5	Solute carrier family 22 member 3 OS=Mus musculus OX=10090 GN=Slc22a3 PE=2 SV=1	0.0721141	-0.957845	3	3				1.421	0.957	1.433					0.512	1.039	0.411
O89114	DnaJ homolog subfamily B member 5 OS=Mus musculus OX=10090 GN=Dnajb5 PE=2 SV=1	0.0722427	-0.306982	3	4	0.991	1.217	1.045				0.954	0.718	0.896	0.938
Q9CRD2	ER membrane protein complex subunit 2 OS=Mus musculus OX=10090 GN=Emc2 PE=1 SV=1	0.0727803	-0.344316	6	7	1.502	0.995	1.314	0.964	1.256	0.978	0.778	0.832	0.849	0.813	1.403	0.771	0.995
Q8R3U1	Phospholipase A and acyltransferase 3 OS=Mus musculus OX=10090 GN=Plaat3 PE=1 SV=2	0.0735649	-0.271152	6	7	1.07	1.212	0.773	0.79	1.047	1.066	0.72	0.918	0.679	0.761	1.006	0.859	0.817
Q99N69	Leupaxin OS=Mus musculus OX=10090 GN=Lpxn PE=1 SV=2	0.0736092	0.266038	6	7	0.88	0.569	0.855	0.784	0.947	1.038	1.055	0.771	1.202	1.046	1.156	0.983	0.904
Q3ULJ0	Glycerol-3-phosphate dehydrogenase 1-like protein OS=Mus musculus OX=10090 GN=Gpd1l PE=1 SV=2	0.074037	-0.12633	6	7	1.108	1.135	0.926	0.944	0.974	0.984	0.979	0.925	0.84	0.973	0.977	0.923	0.872
Q9WTZ2	Membrane-bound transcription factor site-1 protease OS=Mus musculus OX=10090 GN=Mbtps1 PE=1 SV=1	0.0752966	0.192594	3	3				1.172	1.112	1.259					1.438	1.361	1.25
Q99LD9	Translation initiation factor eIF-2B subunit beta OS=Mus musculus OX=10090 GN=Eif2b2 PE=1 SV=1	0.0756722	0.259213	6	7	1.046	0.856	1.233	0.996	0.99	1.036	1.257	1.661	0.908	1.248	1.301	1.089	1.133
Q9WUZ7	SH3 domain-binding glutamic acid-rich protein OS=Mus musculus OX=10090 GN=Sh3bgr PE=1 SV=1	0.0759328	-0.749714	3	4	1.309	1.165	1.675				0.586	0.499	1.386	0.819
Q9Z2Y8	Pyridoxal phosphate homeostasis protein OS=Mus musculus OX=10090 GN=Plpbp PE=1 SV=1	0.0760119	-0.145703	6	7	1.107	1.271	0.974	1.008	1.09	1.089	1.053	1.04	0.836	0.943	1.085	0.966	0.973
Q9QXB9	Developmentally-regulated GTP-binding protein 2 OS=Mus musculus OX=10090 GN=Drg2 PE=1 SV=1	0.0762737	-0.201718	6	7	0.915	0.939	0.96	1.145	0.835	1.095	0.919	0.826	0.735	0.842	0.898	1.053	0.701
P46460	Vesicle-fusing ATPase OS=Mus musculus OX=10090 GN=Nsf PE=1 SV=2	0.0764994	0.0919923	6	7	1.006	0.898	1.023	0.985	0.958	1.036	1.065	1.005	1.146	1.037	1.128	1.004	0.959
Q64455	Receptor-type tyrosine-protein phosphatase eta OS=Mus musculus OX=10090 GN=Ptprj PE=1 SV=2	0.076666	0.207136	6	7	0.992	0.787	1.084	0.934	0.905	1.192	1.178	1.31	1.092	1.039	1.097	1.289	0.933
Q9JJG0	Transforming acidic coiled-coil-containing protein 2 OS=Mus musculus OX=10090 GN=Tacc2 PE=1 SV=2	0.0767258	-0.192717	6	7	1.026	1.285	1.102	0.934	1.195	1.002	0.922	1.026	0.702	1.033	0.999	0.995	1.003
Q91ZJ5	UTP--glucose-1-phosphate uridylyltransferase OS=Mus musculus OX=10090 GN=Ugp2 PE=1 SV=3	0.0783809	-0.171621	6	7	1.076	1.326	1.061	1.06	0.971	1.011	1.013	0.845	0.847	1.083	0.962	1.027	0.961
Q8C172	Ceramide synthase 6 OS=Mus musculus OX=10090 GN=Cers6 PE=1 SV=1	0.078547	-0.336182	3	4	0.859	0.919	1.07				0.755	0.797	0.713	0.743
Q80Z24	Neuronal growth regulator 1 OS=Mus musculus OX=10090 GN=Negr1 PE=1 SV=1	0.0798215	-0.240841	3	3				1.046	0.951	1.138					0.896	0.918	0.839
P06802	Ectonucleotide pyrophosphatase/phosphodiesterase family member 1 OS=Mus musculus OX=10090 GN=Enpp1 PE=1 SV=4	0.0798789	0.139618	6	7	1.072	0.929	1.178	0.897	1.006	0.938	1.065	1.103	1.027	1.243	1.08	1.06	1.159
Q91ZW2	GDP-fucose protein O-fucosyltransferase 1 OS=Mus musculus OX=10090 GN=Pofut1 PE=1 SV=1	0.080346	-0.269195	3	3				1.334	1.349	1.588					1.269	1.199	1.076
P14094	Sodium/potassium-transporting ATPase subunit beta-1 OS=Mus musculus OX=10090 GN=Atp1b1 PE=1 SV=1	0.0808053	-0.209749	6	7	1.033	0.939	1.132	0.999	1.097	0.935	0.981	1.036	0.754	1.045	0.623	0.971	0.779
Q8BTH8	Casein kinase I isoform gamma-1 OS=Mus musculus OX=10090 GN=Csnk1g1 PE=1 SV=2	0.0812302	-0.203643	6	7	1.197	0.971	1.157	1.145	0.876	1.152	1.046	1.119	0.75	0.969	0.905	1.021	0.773
Q6NVF4	DNA helicase B OS=Mus musculus OX=10090 GN=Helb PE=1 SV=2	0.0818985	-0.154003	3	3				1.167	1.124	1.077					1.05	1.046	0.931
Q9D7G0	Ribose-phosphate pyrophosphokinase 1 OS=Mus musculus OX=10090 GN=Prps1 PE=1 SV=4	0.08217	0.186993	6	7	1.01	0.982	1.069	0.86	0.903	1.058	1.364	1.086	1.204	1.208	1.078	1.005	0.867
O88561	Solute carrier family 27 member 3 OS=Mus musculus OX=10090 GN=Slc27a3 PE=1 SV=2	0.082183	-0.278705	3	4	1.193	0.982	1.185				1.01	0.94	0.794	0.949
P16546	Spectrin alpha chain, non-erythrocytic 1 OS=Mus musculus OX=10090 GN=Sptan1 PE=1 SV=4	0.0822143	0.477897	6	7	0.721	0.585	0.584	0.925	1.16	0.455	1.041	0.889	1.284	1.247	1.043	0.467	1.227
Q68FE6	Rho family-interacting cell polarization regulator 1 OS=Mus musculus OX=10090 GN=Ripor1 PE=1 SV=2	0.0824085	0.359492	3	3				0.905	0.671	0.926					1.065	1.156	0.989
Q7TNE3	Sperm-associated antigen 7 OS=Mus musculus OX=10090 GN=Spag7 PE=1 SV=1	0.0835717	-0.295993	6	7	1.37	1.027	1.256	1.204	0.921	1.239	1.07	1.26	0.692	1.099	0.747	1.13	0.67
P61264	Syntaxin-1B OS=Mus musculus OX=10090 GN=Stx1b PE=1 SV=1	0.0838249	-0.749802	3	3				1.459	1.865	1.154					0.787	1.048	0.828
Q6PAR5	GTPase-activating protein and VPS9 domain-containing protein 1 OS=Mus musculus OX=10090 GN=Gapvd1 PE=1 SV=2	0.0843649	0.188407	6	7	0.971	0.751	1.096	0.887	1.077	0.843	1.127	1.092	1.116	1.061	1.21	0.903	0.969
O88531	Palmitoyl-protein thioesterase 1 OS=Mus musculus OX=10090 GN=Ppt1 PE=1 SV=2	0.0850405	0.364625	6	7	0.71	0.607	0.806	0.982	1.137	0.902	0.911	0.789	1.452	0.984	1.258	0.894	1.439
P31786	Acyl-CoA-binding protein OS=Mus musculus OX=10090 GN=Dbi PE=1 SV=2	0.0856383	-0.364298	6	7	0.939	1.717	1.018	1.209	1.037	1.072	1.053	1.174	0.687	0.956	0.778	0.871	0.818
Q8VHZ7	U3 small nucleolar ribonucleoprotein protein IMP4 OS=Mus musculus OX=10090 GN=Imp4 PE=2 SV=1	0.0862146	-0.110183	3	4	1.204	1.138	1.126				1.069	1.155	1.058	1.002
Q9CX66	Uncharacterized protein C12orf45 homolog OS=Mus musculus OX=10090 GN=D10Wsu102e PE=1 SV=1	0.0862356	-0.230198	3	3				1.116	0.933	1.009					0.932	0.844	0.831
Q9JHT5	AMME syndrome candidate gene 1 protein homolog OS=Mus musculus OX=10090 GN=Ammecr1 PE=2 SV=1	0.0864508	-0.236431	3	4	1.053	1.048	1.01				1.049	0.796	0.772	0.904
Q80UK0	SEC14 domain and spectrin repeat-containing protein 1 OS=Mus musculus OX=10090 GN=Sestd1 PE=1 SV=1	0.0865085	-0.208335	6	7	0.885	0.925	0.793	1.129	0.951	0.934	0.754	1.013	0.82	0.947	0.777	0.63	0.731
Q8VDF3	Death-associated protein kinase 2 OS=Mus musculus OX=10090 GN=Dapk2 PE=1 SV=1	0.0870256	0.390919	6	7	0.334	0.706	0.702	0.793	0.944	0.838	1.111	0.783	0.941	0.931	0.56	1.065	1.213
A2A6T1	Cerebellar degeneration-related protein 2-like OS=Mus musculus OX=10090 GN=Cdr2l PE=1 SV=1	0.0879404	-0.205986	6	7	1.065	1.071	1.074	1.076	0.956	1.141	0.907	1.174	0.756	1.03	0.771	1.093	0.725
Q9DBZ9	Rho GTPase-activating protein SYDE1 OS=Mus musculus OX=10090 GN=Syde1 PE=1 SV=1	0.0880033	0.623938	3	4	1.025	1.144	0.862				1.944	1.687	0.91	1.687
O09111	NADH dehydrogenase [ubiquinone] 1 beta subcomplex subunit 11, mitochondrial OS=Mus musculus OX=10090 GN=Ndufb11 PE=1 SV=2	0.0884354	-0.738317	6	7	0.568	2.244	0.911	1.488	1.154	1.112	0.969	0.415	0.64	0.856	0.707	0.818	0.824
Q99J77	Sialic acid synthase OS=Mus musculus OX=10090 GN=Nans PE=1 SV=1	0.0887449	0.148593	6	7	0.974	0.74	1.016	0.947	0.982	0.944	1.014	1.023	0.969	1.169	1.124	0.883	1.064
P12242	Mitochondrial brown fat uncoupling protein 1 OS=Mus musculus OX=10090 GN=Ucp1 PE=1 SV=2	0.0887584	-1.08995	6	7	0.883	3.013	0.785	1.742	0.999	0.982	0.854	0.829	0.776	0.797	0.405	0.435	0.51
P24472	Glutathione S-transferase A4 OS=Mus musculus OX=10090 GN=Gsta4 PE=1 SV=3	0.0898027	-0.415445	6	7	0.918	1.783	1.02	1.244	1.196	0.921	1.214	1.069	0.78	0.916	0.624	0.726	0.866
P21956	Lactadherin OS=Mus musculus OX=10090 GN=Mfge8 PE=1 SV=3	0.089935	0.382485	6	7	0.917	0.854	0.733	0.817	1.072	0.691	0.862	0.862	1.317	1.161	1	0.82	1.71
Q9D6Y1	Coiled-coil domain-containing protein 3 OS=Mus musculus OX=10090 GN=Ccdc3 PE=1 SV=1	0.0912613	0.612327	6	7	0.634	1.004	0.634	0.684	0.695	0.594	0.912	0.725	1.096	1.538	0.542	0.847	1.911
Q08481	Platelet endothelial cell adhesion molecule OS=Mus musculus OX=10090 GN=Pecam1 PE=1 SV=1	0.0913555	0.0813431	6	7	0.975	0.943	0.906	0.919	0.97	0.937	1.108	0.897	1.062	0.96	0.993	0.968	0.986
P67778	Prohibitin OS=Mus musculus OX=10090 GN=Phb PE=1 SV=1	0.0931995	-0.207306	6	7	1.079	1.446	0.929	1.166	1.082	1.052	1.056	0.851	0.987	0.952	1.07	0.921	0.988
Q9CR21	Acyl carrier protein, mitochondrial OS=Mus musculus OX=10090 GN=Ndufab1 PE=1 SV=1	0.0934684	-0.499851	6	7	0.802	1.929	1.009	1.267	1.019	0.97	1.049	0.738	0.769	0.867	0.77	0.763	0.816
Q99N96	39S ribosomal protein L1, mitochondrial OS=Mus musculus OX=10090 GN=Mrpl1 PE=1 SV=2	0.0936281	-0.170976	6	7	1.051	1.404	1.02	1.067	1.068	1.06	0.998	1.049	0.953	1.037	1.041	0.879	0.955
P09055	Integrin beta-1 OS=Mus musculus OX=10090 GN=Itgb1 PE=1 SV=1	0.0936682	0.182976	6	7	0.872	0.898	0.875	0.887	1.083	0.887	0.954	0.862	1.212	0.98	1.075	0.932	1.272
Q9CQF0	39S ribosomal protein L11, mitochondrial OS=Mus musculus OX=10090 GN=Mrpl11 PE=1 SV=1	0.0937902	-0.342606	6	7	0.905	1.63	1.171	1.24	0.911	1.135	1.269	1.019	0.811	0.819	0.765	1.032	0.718
Q6NXI6	Regulation of nuclear pre-mRNA domain-containing protein 2 OS=Mus musculus OX=10090 GN=Rprd2 PE=1 SV=1	0.0939333	0.276121	3	3				0.969	0.948	0.918					1.171	1.247	1.015
Q6P6J9	Thioredoxin domain-containing protein 15 OS=Mus musculus OX=10090 GN=Txndc15 PE=1 SV=1	0.0942041	-0.339717	3	3				0.935	1.102	1.023					0.909	0.857	0.652
Q64105	Sepiapterin reductase OS=Mus musculus OX=10090 GN=Spr PE=1 SV=1	0.0946609	-0.196691	6	7	1.008	1.349	0.963	1.075	0.958	1.045	1.084	0.829	0.81	0.962	0.92	1.066	0.842
Q9QUN9	Dickkopf-related protein 3 OS=Mus musculus OX=10090 GN=Dkk3 PE=2 SV=1	0.0956382	-0.323742	3	3				0.948	1.213	1.023					0.769	0.907	0.868
Q06185	ATP synthase subunit e, mitochondrial OS=Mus musculus OX=10090 GN=Atp5me PE=1 SV=2	0.095774	-0.518465	6	7	1.201	1.172	1.931	0.974	0.701	1.044	1.007	0.769	0.626	0.782	0.722	1.125	0.689
Q9CYA6	Zinc finger CCHC domain-containing protein 8 OS=Mus musculus OX=10090 GN=Zcchc8 PE=1 SV=3	0.0961248	0.553846	3	4	0.702	0.784	0.787				0.898	1.55	0.95	1.051
Q8R480	Nuclear pore complex protein Nup85 OS=Mus musculus OX=10090 GN=Nup85 PE=1 SV=1	0.0964081	0.242356	3	3				1.026	0.835	1.02					1.212	1.153	1.043
Q8K2Q7	BRO1 domain-containing protein BROX OS=Mus musculus OX=10090 GN=Brox PE=1 SV=1	0.0977354	0.161607	6	7	0.852	0.765	0.842	0.863	0.838	0.926	1.04	0.699	1.06	0.955	1.061	0.954	0.868
A2ALW5	DnaJ homolog subfamily C member 25 OS=Mus musculus OX=10090 GN=Dnajc25 PE=1 SV=1	0.0977638	-0.181116	6	7	1.22	1.047	1.042	1.242	1.058	1.213	1.087	0.856	0.814	1.07	0.926	1.294	0.973
P62196	26S proteasome regulatory subunit 8 OS=Mus musculus OX=10090 GN=Psmc5 PE=1 SV=1	0.0982091	0.109109	6	7	0.95	0.822	1.033	1.002	1.019	1.062	1.092	0.981	1.077	1.025	1.15	1.078	1.006
Q60710-2	Isoform 2 of Deoxynucleoside triphosphate triphosphohydrolase SAMHD1 OS=Mus musculus OX=10090 GN=Samhd1	0.0984378	0.54868	3	4	1.472	1.236	1.097				2.305	1.67	1.23	2.216
Q80YA7	Dipeptidyl peptidase 8 OS=Mus musculus OX=10090 GN=Dpp8 PE=1 SV=1	0.0989768	0.265346	6	7	1.21	1.129	1.181	0.968	0.903	1.202	1.153	1.462	1.615	1.741	1.106	1.174	0.994
Q9Z2D0	Myotubularin-related protein 9 OS=Mus musculus OX=10090 GN=Mtmr9 PE=1 SV=2	0.0989994	-0.535007	3	3				1.57	1.044	1.317					0.785	1.094	0.834
Q78WZ7	DNA-directed RNA polymerase I subunit RPA43 OS=Mus musculus OX=10090 GN=Twistnb PE=1 SV=1	0.0996805	0.364194	3	3				0.917	0.941	1.102					1.336	1.413	1.061
Q7TMY4	THO complex subunit 7 homolog OS=Mus musculus OX=10090 GN=Thoc7 PE=1 SV=2	0.100013	-0.327675	6	7	1.058	1.33	0.733	1.176	1.021	1.204	0.715	0.61	0.619	0.967	1.146	1.182	0.824
P59017	Bcl-2-like protein 13 OS=Mus musculus OX=10090 GN=Bcl2l13 PE=1 SV=2	0.100114	-0.302968	6	7	0.758	1.296	1.035	1.268	1.101	1.059	1.154	0.46	0.898	1.043	0.872	0.801	0.935
P04940	Ig kappa chain V-VI region NQ2-17.4.1 OS=Mus musculus OX=10090 PE=2 SV=1	0.100129	0.55565	6	7	1.135	1.163	0.534	0.868	0.639	0.64	0.913	0.818	2.189	0.979	1.493	1.226	0.92
O70310	Glycylpeptide N-tetradecanoyltransferase 1 OS=Mus musculus OX=10090 GN=Nmt1 PE=1 SV=1	0.10044	0.15701	6	7	0.922	0.84	0.991	0.939	0.969	1.19	1.163	0.994	0.975	1.127	1.259	1.091	1.002
P13707	Glycerol-3-phosphate dehydrogenase [NAD(+)], cytoplasmic OS=Mus musculus OX=10090 GN=Gpd1 PE=1 SV=3	0.100509	-1.13831	6	7	0.615	3.248	0.852	1.724	1.244	0.998	0.85	0.661	0.594	0.706	0.401	0.576	0.813
Q9CWY8	Ribonuclease H2 subunit A OS=Mus musculus OX=10090 GN=Rnaseh2a PE=1 SV=2	0.10081	0.215501	6	7	1.139	1.047	1.357	0.969	0.936	1.049	1.346	1.588	1.23	1.082	1.196	1.369	0.99
Q6PCP5	Mitochondrial fission factor OS=Mus musculus OX=10090 GN=Mff PE=1 SV=1	0.10137	-0.135644	6	7	1.115	1.07	1.162	0.887	1.022	1.037	1.053	0.788	0.998	0.989	1.028	0.958	0.869
Q61462	Cytochrome b-245 light chain OS=Mus musculus OX=10090 GN=Cyba PE=1 SV=3	0.10149	0.553108	6	7	0.725	0.372	1.044	1.088	0.861	1.163	0.883	0.969	2.115	1.033	1.92	0.981	1.091
P10639	Thioredoxin OS=Mus musculus OX=10090 GN=Txn PE=1 SV=3	0.101541	0.221743	6	7	0.724	0.666	0.869	0.936	0.937	1.083	0.947	0.914	1.281	0.942	1.069	1.034	0.908
Q6PE15	Mycophenolic acid acyl-glucuronide esterase, mitochondrial OS=Mus musculus OX=10090 GN=Abhd10 PE=1 SV=1	0.101781	-0.154477	3	3				1.165	1.062	1.21					1.064	1.053	0.971
Q91VC9	Growth hormone-inducible transmembrane protein OS=Mus musculus OX=10090 GN=Ghitm PE=1 SV=1	0.102278	-0.58006	6	7	0.944	2.423	1.34	1.383	0.907	1.228	1.064	0.936	0.707	1.05	0.827	1.092	0.743
O70378	ER membrane protein complex subunit 8 OS=Mus musculus OX=10090 GN=Emc8 PE=1 SV=1	0.102411	0.401721	6	7	0.747	0.684	0.964	0.946	1.257	0.976	0.684	1.123	1.907	1.284	1.138	1.032	1.423
Q9QXW2	F-box/WD repeat-containing protein 5 OS=Mus musculus OX=10090 GN=Fbxw5 PE=1 SV=1	0.10261	0.449282	3	3				0.666	0.943	0.816					1.311	0.935	1.065
Q9CX86	Heterogeneous nuclear ribonucleoprotein A0 OS=Mus musculus OX=10090 GN=Hnrnpa0 PE=1 SV=1	0.102831	0.296656	6	7	0.815	0.504	0.812	0.928	1.05	0.944	0.809	0.838	1.233	1.011	1.168	0.881	1.301
Q9QZF2	Glypican-1 OS=Mus musculus OX=10090 GN=Gpc1 PE=1 SV=1	0.102983	-0.245978	6	7	1.102	0.861	1.368	1.065	0.915	1.041	1.083	0.981	0.714	0.818	0.902	1.043	0.708
P01725	Ig lambda-1 chain V region S178 OS=Mus musculus OX=10090 PE=1 SV=1	0.103028	0.210722	3	3				0.687	0.68	0.814					0.889	0.794	0.841
O35114	Lysosome membrane protein 2 OS=Mus musculus OX=10090 GN=Scarb2 PE=1 SV=3	0.103327	0.167889	6	7	0.809	0.8	0.976	1.052	1.088	0.947	0.893	1.015	1.143	1.075	0.991	1.066	1.251
Q8WTY4	Anamorsin OS=Mus musculus OX=10090 GN=Ciapin1 PE=1 SV=1	0.103411	-0.218471	6	7	0.923	1.221	1.303	1.244	1.015	1.274	1.225	0.868	0.834	1.071	1.002	1.206	0.793
P00329	Alcohol dehydrogenase 1 OS=Mus musculus OX=10090 GN=Adh1 PE=1 SV=2	0.103519	-0.294654	6	7	0.807	0.984	0.782	1.163	1.292	0.908	0.746	0.57	0.918	0.849	0.822	0.694	1.047
P97478	5-demethoxyubiquinone hydroxylase, mitochondrial OS=Mus musculus OX=10090 GN=Coq7 PE=1 SV=3	0.103807	-0.461268	6	7	0.88	2.157	0.995	1.455	1.327	1.299	1.165	0.739	0.979	0.941	1.018	0.839	1.194
Q3URE1	Malonate--CoA ligase ACSF3, mitochondrial OS=Mus musculus OX=10090 GN=Acsf3 PE=1 SV=2	0.103949	-0.787728	6	7	0.648	2.76	0.997	1.74	1.252	1.218	1.178	0.929	0.591	0.822	0.66	0.965	0.677
Q8BVF2	Phosducin-like protein 3 OS=Mus musculus OX=10090 GN=Pdcl3 PE=1 SV=1	0.104054	0.171526	6	7	1.012	0.78	0.933	0.864	0.95	0.949	0.955	0.801	1.125	0.954	1.198	0.99	1.188
Q9EQI8	39S ribosomal protein L46, mitochondrial OS=Mus musculus OX=10090 GN=Mrpl46 PE=1 SV=1	0.105042	-0.362587	6	7	0.867	1.624	0.999	1.305	0.929	1.09	1.199	1.117	0.721	0.704	0.856	0.919	0.667
Q9R1P1	Proteasome subunit beta type-3 OS=Mus musculus OX=10090 GN=Psmb3 PE=1 SV=1	0.105652	0.117758	6	7	0.996	1.016	0.92	0.99	0.989	1.084	1.122	1.288	1.042	1.005	1.022	1.148	0.962
Q9QZN4	F-box only protein 6 OS=Mus musculus OX=10090 GN=Fbxo6 PE=1 SV=1	0.105957	-0.224788	3	4	0.923	0.907	0.958				0.951	0.811	0.671	0.748
Q9CQ54	NADH dehydrogenase [ubiquinone] 1 subunit C2 OS=Mus musculus OX=10090 GN=Ndufc2 PE=1 SV=1	0.106184	-0.59418	6	7	0.668	2.063	0.846	1.298	1.081	1.065	0.957	0.538	0.681	0.82	0.732	0.9	0.798
Q8C7H1	Methylmalonic aciduria type A homolog, mitochondrial OS=Mus musculus OX=10090 GN=Mmaa PE=1 SV=1	0.106536	-0.34949	6	7	0.957	1.67	0.863	1.071	1.089	0.967	0.865	1.02	0.734	0.782	0.755	1.014	0.889
Q9CQ00	Distal membrane-arm assembly complex protein 1 OS=Mus musculus OX=10090 GN=Dmac1 PE=1 SV=1	0.106775	-0.297293	6	7	0.972	1.687	1.098	1.208	1.12	1.09	1.344	0.737	0.917	0.902	1.008	0.932	0.972
P49615	Cyclin-dependent-like kinase 5 OS=Mus musculus OX=10090 GN=Cdk5 PE=1 SV=1	0.106913	-0.235049	6	7	1.267	1.285	1.212	0.983	0.989	1.019	1.017	1.199	0.663	1.102	0.92	1.079	0.716
P22907	Porphobilinogen deaminase OS=Mus musculus OX=10090 GN=Hmbs PE=1 SV=2	0.106981	0.105207	6	7	0.936	0.941	0.926	0.91	0.938	0.884	1.077	0.835	0.94	1.112	1.031	1.024	0.927
Q9CQM5	Thioredoxin domain-containing protein 17 OS=Mus musculus OX=10090 GN=Txndc17 PE=1 SV=1	0.107452	0.193215	6	7	1.059	0.794	0.885	1.049	0.97	0.934	0.943	1.207	1.314	1.242	0.866	0.96	1.059
O54965	E3 ubiquitin-protein ligase RNF13 OS=Mus musculus OX=10090 GN=Rnf13 PE=1 SV=2	0.107549	-0.392972	6	7	1.14	0.802	1.644	0.883	0.965	1.184	1.076	0.632	0.812	0.948	0.63	1.114	0.668
Q60649	Caseinolytic peptidase B protein homolog OS=Mus musculus OX=10090 GN=Clpb PE=1 SV=1	0.107702	-0.333826	6	7	0.889	1.654	1.03	1.121	1.036	1.01	1.114	0.616	0.779	1.08	0.826	0.967	0.857
Q91XF0	Pyridoxine-5'-phosphate oxidase OS=Mus musculus OX=10090 GN=Pnpo PE=1 SV=1	0.108323	0.213843	6	7	0.959	0.91	0.712	0.915	1.196	0.831	0.939	1.059	1.204	1.089	1.06	0.867	1.255
P19096	Fatty acid synthase OS=Mus musculus OX=10090 GN=Fasn PE=1 SV=2	0.109076	-0.667566	6	7	0.797	2.358	0.835	1.376	1.313	0.948	0.901	1.012	0.651	0.7	0.591	0.669	1.078
P54729	NEDD8 ultimate buster 1 OS=Mus musculus OX=10090 GN=Nub1 PE=1 SV=2	0.109238	0.958463	6	7	2.992	2.626	1.224	1.064	0.954	1.338	4.549	4.125	6.057	5.14	1.185	1.179	0.885
E9Q612	Receptor-type tyrosine-protein phosphatase O OS=Mus musculus OX=10090 GN=Ptpro PE=1 SV=1	0.109308	-0.414377	3	3				1.13	0.961	0.821					0.728	0.702	0.755
Q8C0I1	Alkyldihydroxyacetonephosphate synthase, peroxisomal OS=Mus musculus OX=10090 GN=Agps PE=1 SV=1	0.10931	0.277873	6	7	0.846	0.715	1.067	0.825	1.227	0.944	1.305	1.331	0.788	0.867	1.304	1.089	1.271
Q7TMB8	Cytoplasmic FMR1-interacting protein 1 OS=Mus musculus OX=10090 GN=Cyfip1 PE=1 SV=1	0.109433	0.151773	6	7	1.086	0.861	0.983	0.908	0.944	0.946	1.258	1.156	1.015	0.953	1.182	0.922	0.938
Q5FW60	Major urinary protein 20 OS=Mus musculus OX=10090 GN=Mup20 PE=1 SV=1	0.109486	-0.155225	6	7	1.161	1.062	1.09	0.956	1.062	0.859	0.862	0.913	0.847	1.161	0.943	0.911	0.848
Q9D6Y9	1,4-alpha-glucan-branching enzyme OS=Mus musculus OX=10090 GN=Gbe1 PE=1 SV=1	0.109749	-0.552092	6	7	0.792	2.059	0.86	1.32	0.991	1.051	0.927	0.709	0.587	0.955	0.734	0.931	0.785
P52480-2	Isoform M1 of Pyruvate kinase PKM OS=Mus musculus OX=10090 GN=Pkm	0.110014	-0.700963	3	3				1.876	1.346	1.263					0.541	0.974	1.244
O35386	Phytanoyl-CoA dioxygenase, peroxisomal OS=Mus musculus OX=10090 GN=Phyh PE=1 SV=1	0.110045	-0.489588	3	3				1.281	1.241	1.297					1.122	0.66	0.938
Q9D211	CDKN2AIP N-terminal-like protein OS=Mus musculus OX=10090 GN=Cdkn2aipnl PE=3 SV=1	0.11007	-0.250808	3	4	1.057	0.934	0.97				0.749	1.026	0.714	0.829
Q9JJF3	Ribosomal oxygenase 1 OS=Mus musculus OX=10090 GN=Riox1 PE=1 SV=2	0.110113	-0.311047	3	4	0.964	1.002	1.138				0.687	1	0.969	0.68
Q99N93	39S ribosomal protein L16, mitochondrial OS=Mus musculus OX=10090 GN=Mrpl16 PE=1 SV=1	0.110631	-0.185384	3	3				1.506	1.515	1.424					1.351	1.393	1.165
Q8BW75	Amine oxidase [flavin-containing] B OS=Mus musculus OX=10090 GN=Maob PE=1 SV=4	0.110655	-0.210163	6	7	0.991	1.29	0.831	1.086	1.137	0.891	0.983	0.927	0.841	0.975	0.757	0.798	0.998
P70170	ATP-binding cassette sub-family C member 9 OS=Mus musculus OX=10090 GN=Abcc9 PE=1 SV=2	0.110898	-0.206658	6	7	0.819	1.195	0.995	1.023	0.929	1.149	0.955	0.68	0.82	0.93	0.786	1.128	0.878
P97742	Carnitine O-palmitoyltransferase 1, liver isoform OS=Mus musculus OX=10090 GN=Cpt1a PE=1 SV=4	0.111276	0.134221	6	7	0.927	0.869	0.976	0.99	0.875	1.026	0.995	0.805	1.199	1.061	1.035	1.06	1.096
P17182	Alpha-enolase OS=Mus musculus OX=10090 GN=Eno1 PE=1 SV=3	0.111319	-0.209691	6	7	0.889	1.412	1.04	1.148	1.016	1.167	1.018	0.89	0.877	0.837	1.169	1.009	0.931
Q8BSU7	MOB kinase activator 3A OS=Mus musculus OX=10090 GN=Mob3a PE=1 SV=1	0.111575	0.185527	3	3				1.112	1.116	1.226					1.406	1.33	1.192
O08807	Peroxiredoxin-4 OS=Mus musculus OX=10090 GN=Prdx4 PE=1 SV=1	0.111763	0.134246	6	7	0.976	0.742	0.988	0.995	0.973	1.067	1.032	1.022	0.939	1.116	1.137	1.097	1.008
Q8BTI9	Phosphatidylinositol 4,5-bisphosphate 3-kinase catalytic subunit beta isoform OS=Mus musculus OX=10090 GN=Pik3cb PE=1 SV=2	0.111886	0.25958	3	3				0.965	0.902	1.06					1.021	1.277	1.206
O55126	Protein NipSnap homolog 2 OS=Mus musculus OX=10090 GN=Nipsnap2 PE=1 SV=1	0.112439	-0.26412	6	7	1.158	1.624	0.997	1.128	1.008	0.995	1.083	0.867	0.889	1.02	0.905	1.03	0.919
Q8R1G2	Carboxymethylenebutenolidase homolog OS=Mus musculus OX=10090 GN=Cmbl PE=1 SV=1	0.112484	-0.283229	6	7	0.816	1.471	1.008	1.149	1.177	0.942	1.095	1.006	0.721	0.975	0.681	0.99	0.824
Q5SW19	Clustered mitochondria protein homolog OS=Mus musculus OX=10090 GN=Cluh PE=1 SV=2	0.112568	-0.189475	6	7	0.926	1.316	0.888	1.232	1.124	1.1	1.052	0.973	0.861	0.931	0.966	1.064	0.891
Q8BIK4-2	Isoform 2 of Dedicator of cytokinesis protein 9 OS=Mus musculus OX=10090 GN=Dock9	0.113545	-0.14682	6	7	1.105	1.17	1.112	1.235	1.045	1.12	1.158	1.019	1.049	1.235	0.812	1.01	0.869
Q9D2R0	Acetoacetyl-CoA synthetase OS=Mus musculus OX=10090 GN=Aacs PE=1 SV=1	0.113576	-0.312054	6	7	0.859	1.519	0.931	1.385	1.066	1.011	1.092	1.089	0.644	0.88	0.783	0.951	0.924
P63276	40S ribosomal protein S17 OS=Mus musculus OX=10090 GN=Rps17 PE=1 SV=2	0.114064	0.139878	6	7	1.136	0.829	1.054	0.958	0.903	1.009	1.112	0.941	1.236	1.036	1.162	1.053	1.03
Q9CZU6	Citrate synthase, mitochondrial OS=Mus musculus OX=10090 GN=Cs PE=1 SV=1	0.114632	-0.463193	6	7	0.899	1.912	0.83	1.326	1.066	0.934	0.924	0.733	0.922	0.846	0.79	0.739	0.942
P49282	Natural resistance-associated macrophage protein 2 OS=Mus musculus OX=10090 GN=Slc11a2 PE=1 SV=2	0.114664	0.23206	3	3				0.946	0.867	1.098					1.101	1.094	1.224
Q91VD9	NADH-ubiquinone oxidoreductase 75 kDa subunit, mitochondrial OS=Mus musculus OX=10090 GN=Ndufs1 PE=1 SV=2	0.115525	-0.396966	6	7	0.955	1.827	0.888	1.146	1.005	0.979	0.938	0.848	0.802	0.817	0.891	0.814	0.915
Q6PAJ1	Breakpoint cluster region protein OS=Mus musculus OX=10090 GN=Bcr PE=1 SV=3	0.116694	0.279473	3	3				0.828	1.063	0.916					1.256	1.004	1.147
Q3UZA1	CapZ-interacting protein OS=Mus musculus OX=10090 GN=Rcsd1 PE=1 SV=1	0.116791	0.223438	6	7	0.887	0.831	0.953	0.731	0.886	1.031	1.115	0.84	1.272	0.919	1.302	0.817	0.98
P63030	Mitochondrial pyruvate carrier 1 OS=Mus musculus OX=10090 GN=Mpc1 PE=1 SV=1	0.116979	-0.399242	6	7	0.88	1.77	0.838	1.205	1.049	0.941	0.888	0.852	0.845	0.766	0.809	0.799	0.953
Q923T9	Calcium/calmodulin-dependent protein kinase type II subunit gamma OS=Mus musculus OX=10090 GN=Camk2g PE=1 SV=1	0.116993	0.441023	3	4	0.716	0.546	0.76				0.983	0.596	1.048	1.033
Q8K3A0	Iron-sulfur cluster co-chaperone protein HscB OS=Mus musculus OX=10090 GN=Hscb PE=1 SV=2	0.118573	-0.332248	3	3				1.16	0.908	1.194					0.879	0.96	0.752
P28704	Retinoic acid receptor RXR-beta OS=Mus musculus OX=10090 GN=Rxrb PE=1 SV=2	0.118576	-0.195679	6	7	1.4	1.116	1.036	1.126	0.894	1.063	0.913	1.105	0.877	1.016	0.832	1.127	0.889
Q9ET01	Glycogen phosphorylase, liver form OS=Mus musculus OX=10090 GN=Pygl PE=1 SV=4	0.118691	-0.402212	6	7	0.72	1.789	1.164	1.183	0.905	1.134	0.94	0.961	0.805	0.762	0.975	0.839	0.805
P10637	Microtubule-associated protein tau OS=Mus musculus OX=10090 GN=Mapt PE=1 SV=3	0.118698	-0.427775	3	3				1.162	1.295	0.918					0.848	0.849	0.812
P48962	ADP/ATP translocase 1 OS=Mus musculus OX=10090 GN=Slc25a4 PE=1 SV=4	0.118766	-0.271622	6	7	1.266	1.624	1.172	1.027	0.939	0.977	1.116	1.08	0.843	0.966	0.91	0.978	0.877
Q8BPG6	Inactive C-alpha-formylglycine-generating enzyme 2 OS=Mus musculus OX=10090 GN=Sumf2 PE=1 SV=2	0.11886	0.234496	6	7	1.109	0.815	1.085	0.88	1.029	1.07	1.01	0.987	1.087	0.967	1.602	1.379	1.187
Q62425	Cytochrome c oxidase subunit NDUFA4 OS=Mus musculus OX=10090 GN=Ndufa4 PE=1 SV=2	0.118928	-0.355217	6	7	0.752	1.359	0.801	1.372	1.27	0.972	0.866	0.505	0.873	0.882	0.936	0.728	1.162
Q91XE4	N-acyl-aromatic-L-amino acid amidohydrolase (carboxylate-forming) OS=Mus musculus OX=10090 GN=Acy3 PE=1 SV=1	0.119045	-0.317193	6	7	1.492	1.225	0.751	1.516	1.16	1.309	0.946	1.32	0.976	1.005	0.583	1.192	0.957
Q91V92	ATP-citrate synthase OS=Mus musculus OX=10090 GN=Acly PE=1 SV=1	0.119128	-0.569038	6	7	0.719	2.144	0.909	1.279	1.234	1	0.815	1.26	0.64	0.707	0.609	0.733	0.965
Q8CI70	Leucine-rich repeat-containing protein 20 OS=Mus musculus OX=10090 GN=Lrrc20 PE=1 SV=1	0.120008	0.409191	3	4	0.938	0.841	1.111				1.381	1.553	0.874	1.309
Q99JW2	Aminoacylase-1 OS=Mus musculus OX=10090 GN=Acy1 PE=1 SV=1	0.120157	-0.209488	6	7	1.147	0.813	0.913	1.046	0.997	0.983	1.001	0.598	0.885	0.885	0.632	0.995	0.956
P62334	26S proteasome regulatory subunit 10B OS=Mus musculus OX=10090 GN=Psmc6 PE=1 SV=1	0.120888	0.081105	6	7	0.991	0.934	0.943	0.928	0.985	0.891	0.962	1.079	0.99	0.952	1.099	0.889	1.029
Q9WUL7	ADP-ribosylation factor-like protein 3 OS=Mus musculus OX=10090 GN=Arl3 PE=1 SV=1	0.120988	0.215619	6	7	0.913	0.679	0.748	0.984	1.022	0.996	0.906	1.041	1.309	0.91	1.129	0.833	1.109
Q91YW3	DnaJ homolog subfamily C member 3 OS=Mus musculus OX=10090 GN=Dnajc3 PE=1 SV=1	0.121259	0.112108	6	7	1.069	0.898	1.048	1.039	1.036	1.034	1.022	1.242	0.934	1.163	1.195	1.032	1.134
P52623	Uridine-cytidine kinase 1 OS=Mus musculus OX=10090 GN=Uck1 PE=1 SV=2	0.121529	-0.308213	6	7	1.016	1.571	0.905	1.103	0.966	0.915	0.882	1.188	0.775	0.997	0.734	0.739	0.787
Q8BMD8	Calcium-binding mitochondrial carrier protein SCaMC-1 OS=Mus musculus OX=10090 GN=Slc25a24 PE=1 SV=1	0.122056	0.178745	6	7	0.879	0.776	0.856	0.918	0.991	0.977	0.912	0.768	1.25	0.982	1.067	0.973	1.175
P61219	DNA-directed RNA polymerases I, II, and III subunit RPABC2 OS=Mus musculus OX=10090 GN=Polr2f PE=2 SV=1	0.122091	-0.255004	3	4	1.048	1.034	1.268				1.069	0.885	0.88	0.909
Q9R226	KH domain-containing, RNA-binding, signal transduction-associated protein 3 OS=Mus musculus OX=10090 GN=Khdrbs3 PE=1 SV=1	0.123322	0.273505	6	7	0.775	0.734	0.833	0.978	1.31	1.038	0.947	0.983	1.192	1.05	1.177	1.075	1.569
Q9CPQ1	Cytochrome c oxidase subunit 6C OS=Mus musculus OX=10090 GN=Cox6c PE=1 SV=3	0.124264	-0.590965	6	7	0.967	2.493	0.909	1.511	1.121	1.085	0.939	1.089	0.813	0.809	0.88	0.799	0.934
Q9Z2I9	Succinate--CoA ligase [ADP-forming] subunit beta, mitochondrial OS=Mus musculus OX=10090 GN=Sucla2 PE=1 SV=2	0.124369	-0.676896	6	7	0.772	2.442	0.821	1.55	1.084	1.002	0.959	0.813	0.787	0.885	0.65	0.662	0.842
P03987	Ig gamma-3 chain C region OS=Mus musculus OX=10090 PE=1 SV=2	0.124423	0.24728	6	7	1.037	0.941	0.894	1.087	0.707	0.898	1.266	1.295	1.432	0.934	0.822	1.058	0.898
Q8C754	Vacuolar protein sorting-associated protein 52 homolog OS=Mus musculus OX=10090 GN=Vps52 PE=1 SV=1	0.124799	-0.173747	6	7	1.181	0.889	1.061	1.049	0.862	1.14	0.981	0.99	1.024	0.671	0.915	0.963	0.85
P47802	Metaxin-1 OS=Mus musculus OX=10090 GN=Mtx1 PE=1 SV=1	0.124887	-0.288505	6	7	1.001	1.619	0.858	1.237	1.012	1.06	1.002	0.906	0.729	0.983	0.923	0.989	0.951
O70400	PDZ and LIM domain protein 1 OS=Mus musculus OX=10090 GN=Pdlim1 PE=1 SV=4	0.125662	0.247666	6	7	1.016	0.881	0.728	0.835	0.928	0.924	0.811	0.947	1.543	0.993	0.95	0.998	1.116
Q9CQQ8	U6 snRNA-associated Sm-like protein LSm7 OS=Mus musculus OX=10090 GN=Lsm7 PE=1 SV=1	0.125794	-0.164582	6	7	1.253	1.257	1.002	0.956	0.989	1.098	1.125	1.103	0.887	1.031	0.977	0.878	0.822
P52503	NADH dehydrogenase [ubiquinone] iron-sulfur protein 6, mitochondrial OS=Mus musculus OX=10090 GN=Ndufs6 PE=1 SV=2	0.125834	-0.374259	6	7	0.758	1.759	0.955	1.404	1.127	1.063	0.946	0.763	0.892	0.912	0.894	0.844	1.109
Q99KR3	Endoribonuclease LACTB2 OS=Mus musculus OX=10090 GN=Lactb2 PE=1 SV=1	0.126073	-0.289126	6	7	0.875	1.644	1.05	1.129	1.031	1.129	1.218	0.802	0.78	0.967	0.855	0.978	0.948
P06330	Ig heavy chain V region AC38 205.12 OS=Mus musculus OX=10090 PE=1 SV=1	0.126333	1.18031	6	7	0.815	0.624	0.698	0.622	0.53	0.837	4.386	1.349	1.39	0.687	0.912	1.538	0.647
O08528	Hexokinase-2 OS=Mus musculus OX=10090 GN=Hk2 PE=1 SV=1	0.126514	-0.720818	6	7	0.954	2.786	1.005	1.334	0.973	1.109	0.958	1.055	0.708	0.829	0.745	0.814	0.668
Q9D1L9	Ragulator complex protein LAMTOR5 OS=Mus musculus OX=10090 GN=Lamtor5 PE=1 SV=1	0.126697	0.271164	3	4	1.015	0.944	0.806				0.948	1.343	1.11	1.048
Q8QZS1	3-hydroxyisobutyryl-CoA hydrolase, mitochondrial OS=Mus musculus OX=10090 GN=Hibch PE=1 SV=1	0.126711	-0.408878	6	7	0.829	1.824	0.848	1.298	1.067	1.012	1.046	0.762	0.864	0.946	0.692	0.788	0.946
P43247	DNA mismatch repair protein Msh2 OS=Mus musculus OX=10090 GN=Msh2 PE=1 SV=1	0.126757	-0.397722	3	3				0.916	1.095	1.081					0.992	0.667	0.688
P60202	Myelin proteolipid protein OS=Mus musculus OX=10090 GN=Plp1 PE=1 SV=2	0.126956	-0.363827	3	3				1.094	1.175	0.849					0.774	0.898	0.751
Q64433	10 kDa heat shock protein, mitochondrial OS=Mus musculus OX=10090 GN=Hspe1 PE=1 SV=2	0.127122	-0.289804	6	7	0.855	1.57	0.99	1.108	0.962	0.977	1.092	0.785	0.747	0.938	0.877	0.906	0.822
Q8CHG7	Rap guanine nucleotide exchange factor 2 OS=Mus musculus OX=10090 GN=Rapgef2 PE=1 SV=2	0.127168	-0.362034	3	3				0.939	0.872	0.879					0.798	0.759	0.536
Q8K1N2	Pleckstrin homology-like domain family B member 2 OS=Mus musculus OX=10090 GN=Phldb2 PE=1 SV=2	0.127203	-0.124124	6	7	1.316	1.238	1.171	1.081	1.036	1.067	0.948	1.231	1.006	0.987	1.103	1.049	1.072
P51881	ADP/ATP translocase 2 OS=Mus musculus OX=10090 GN=Slc25a5 PE=1 SV=3	0.127941	-0.264679	6	7	0.927	1.557	1.077	1.166	0.893	1.2	1.119	0.975	0.756	0.998	0.937	1.081	0.757
Q6PE84	Stomatin-like protein 3 OS=Mus musculus OX=10090 GN=Stoml3 PE=1 SV=2	0.128263	0.203666	6	7	1.082	0.835	0.789	0.916	1.161	0.922	1.145	1.005	1.267	0.958	1.31	0.83	1.15
Q5IRJ6	Zinc transporter 9 OS=Mus musculus OX=10090 GN=Slc30a9 PE=1 SV=2	0.128803	-0.262957	6	7	1.095	1.627	0.952	1.15	1.005	1.132	1.116	1.053	0.776	0.791	0.937	1.179	0.916
P08249	Malate dehydrogenase, mitochondrial OS=Mus musculus OX=10090 GN=Mdh2 PE=1 SV=3	0.129353	-0.429703	6	7	0.822	1.973	0.998	1.249	0.996	1.067	1.008	0.791	0.893	0.909	0.786	0.908	0.859
P80318	T-complex protein 1 subunit gamma OS=Mus musculus OX=10090 GN=Cct3 PE=1 SV=1	0.129587	0.0734785	6	7	1.017	0.896	0.997	0.985	0.982	1.045	1.032	1.132	1.039	0.972	1.111	1.015	0.969
Q61703	Inter-alpha-trypsin inhibitor heavy chain H2 OS=Mus musculus OX=10090 GN=Itih2 PE=1 SV=1	0.129703	0.255445	6	7	0.927	0.718	0.735	1.04	1.115	0.938	0.921	0.912	1.473	1.053	0.982	0.937	1.344
Q9DC71	28S ribosomal protein S15, mitochondrial OS=Mus musculus OX=10090 GN=Mrps15 PE=1 SV=2	0.130624	-0.36346	6	7	0.705	1.602	1.058	0.939	0.969	1.05	0.981	0.984	0.779	0.973	0.627	0.852	0.538
P01723	Ig lambda-1 chain V region OS=Mus musculus OX=10090 PE=1 SV=2	0.130794	1.09645	3	4	1.117	0.784	0.717				2.797	0.932	1.133	2.602
Q9WTX2	Interferon-inducible double-stranded RNA-dependent protein kinase activator A OS=Mus musculus OX=10090 GN=Prkra PE=1 SV=1	0.131244	-0.0900518	6	7	1.097	1.015	1.083	1.081	1.075	1.113	1.1	0.891	0.899	0.969	1.096	1.015	1.115
Q9Z2M7	Phosphomannomutase 2 OS=Mus musculus OX=10090 GN=Pmm2 PE=1 SV=1	0.131428	-0.146634	6	7	0.99	1.164	0.993	1.088	0.939	1.058	1.052	1.076	0.767	0.911	0.996	1.023	0.743
Q80Y98	Phospholipase DDHD2 OS=Mus musculus OX=10090 GN=Ddhd2 PE=1 SV=3	0.131609	-0.520096	6	7	0.989	2.373	0.998	1.232	1.153	1.08	1.07	0.84	0.698	0.818	1.1	0.852	0.988
P50544	Very long-chain specific acyl-CoA dehydrogenase, mitochondrial OS=Mus musculus OX=10090 GN=Acadvl PE=1 SV=3	0.131823	-0.823393	6	7	0.786	2.835	0.846	1.524	0.974	0.995	0.892	0.832	0.701	0.809	0.574	0.728	0.712
P16125	L-lactate dehydrogenase B chain OS=Mus musculus OX=10090 GN=Ldhb PE=1 SV=2	0.132011	-0.752506	6	7	0.681	2.586	0.859	1.442	1.105	0.914	0.923	0.692	0.739	0.836	0.562	0.646	0.856
Q8CAK3	Shiftless antiviral inhibitor of ribosomal frameshifting protein homolog OS=Mus musculus OX=10090 GN=Shfl PE=2 SV=1	0.132411	-0.222446	3	4	1.16	1.062	1.139				1.178	0.871	0.825	0.967
Q99KK2	N-acylneuraminate cytidylyltransferase OS=Mus musculus OX=10090 GN=Cmas PE=1 SV=2	0.13248	0.0914533	6	7	1.009	0.839	0.967	0.962	0.911	1.04	1.07	0.945	1.055	1.089	0.963	1.059	0.939
O35490	Betaine--homocysteine S-methyltransferase 1 OS=Mus musculus OX=10090 GN=Bhmt PE=1 SV=1	0.132548	-0.38804	6	7	1.143	2.017	0.809	1.474	1.552	1.256	0.803	0.912	1.214	0.822	1.488	1.226	0.891
Q5F2E8	Serine/threonine-protein kinase TAO1 OS=Mus musculus OX=10090 GN=Taok1 PE=1 SV=1	0.132574	-0.211779	6	7	1.068	1.053	1.054	1.361	1.148	1.494	1.18	1.098	0.751	1.041	1.264	0.976	0.921
D7PDD4	Megakaryocyte and platelet inhibitory receptor G6b OS=Mus musculus OX=10090 GN=Mpig6b PE=1 SV=1	0.132868	0.248698	3	3				0.722	0.883	0.957					0.975	0.997	1.072
Q07968	Coagulation factor XIII B chain OS=Mus musculus OX=10090 GN=F13b PE=1 SV=2	0.133215	0.131913	6	7	0.939	0.793	1.062	1.062	0.935	1.025	0.984	1.089	1.153	1.034	1.225	1.022	0.928
Q8CHT0	Delta-1-pyrroline-5-carboxylate dehydrogenase, mitochondrial OS=Mus musculus OX=10090 GN=Aldh4a1 PE=1 SV=3	0.133344	-0.299894	6	7	0.816	1.59	0.974	1.32	1.235	0.948	1.061	0.87	0.834	0.95	0.794	0.908	1.106
Q91VE0	Long-chain fatty acid transport protein 4 OS=Mus musculus OX=10090 GN=Slc27a4 PE=1 SV=1	0.133503	-0.300828	6	7	1.231	0.845	1.319	1.227	0.784	1.265	0.966	0.751	0.961	1.299	0.65	1.015	0.676
Q8CIZ8	von Willebrand factor OS=Mus musculus OX=10090 GN=Vwf PE=1 SV=2	0.133623	0.44768	6	7	0.885	0.767	0.982	0.77	0.91	0.908	0.965	0.977	1.607	0.821	0.796	2.085	1.058
Q8R123	FAD synthase OS=Mus musculus OX=10090 GN=Flad1 PE=1 SV=1	0.13371	-0.291883	6	7	0.956	1.581	0.978	1.066	0.954	1.206	0.857	1.227	0.543	0.899	0.958	1.004	0.936
Q8BUR4	Dedicator of cytokinesis protein 1 OS=Mus musculus OX=10090 GN=Dock1 PE=1 SV=3	0.133977	-0.182036	6	7	1.419	1.339	1.101	1.028	0.938	1.19	1.122	1.033	0.949	1.134	1.012	1.048	0.916
Q5SVR0	TBC1 domain family member 9B OS=Mus musculus OX=10090 GN=Tbc1d9b PE=1 SV=1	0.134252	-0.232158	6	7	1.438	1.153	1.102	1.594	1.205	0.92	1.145	0.843	1.079	1.122	1.175	1.021	0.977
P05208	Chymotrypsin-like elastase family member 2A OS=Mus musculus OX=10090 GN=Cela2a PE=1 SV=1	0.134714	0.931421	6	7	1.426	0.678	1.003	0.275	0.318	0.282	1.017	2.228	1.126	1.775	2.193	0.183	0.338
Q9D1E8	1-acyl-sn-glycerol-3-phosphate acyltransferase epsilon OS=Mus musculus OX=10090 GN=Agpat5 PE=1 SV=2	0.134776	0.29535	6	7	1.205	1.154	1.021	1.176	1.09	1.039	1.447	2.168	1.094	1.172	1.026	1.281	1.383
Q9CXW2	28S ribosomal protein S22, mitochondrial OS=Mus musculus OX=10090 GN=Mrps22 PE=1 SV=1	0.134956	-0.421794	6	7	0.582	1.528	0.816	1.001	0.892	0.929	0.781	0.453	0.536	0.608	0.908	0.9	0.82
Q9JJZ6	Krueppel-like factor 13 OS=Mus musculus OX=10090 GN=Klf13 PE=1 SV=2	0.135615	-0.308602	3	3				1.025	0.992	1.135					0.988	0.873	0.684
Q61464	Zinc finger protein 638 OS=Mus musculus OX=10090 GN=Znf638 PE=1 SV=2	0.135741	-0.269548	6	7	0.912	1.116	1.526	1.238	0.913	1.043	1.201	0.844	0.787	1.166	0.84	0.953	0.74
Q61425	Hydroxyacyl-coenzyme A dehydrogenase, mitochondrial OS=Mus musculus OX=10090 GN=Hadh PE=1 SV=2	0.136067	-0.569163	6	7	0.518	1.7	0.707	1.686	1.22	0.993	0.884	0.356	0.855	0.839	0.629	0.703	1.1
Q99KP6	Pre-mRNA-processing factor 19 OS=Mus musculus OX=10090 GN=Prpf19 PE=1 SV=1	0.136152	0.202464	6	7	1.085	0.863	1.046	0.904	0.799	0.977	1.043	1.225	1.07	1.033	1.447	0.981	0.818
P01878	Ig alpha chain C region OS=Mus musculus OX=10090 PE=1 SV=1	0.136153	0.297294	6	7	1.205	0.735	0.755	0.835	0.869	0.981	0.827	0.962	0.984	0.958	1.299	1.043	1.64
Q2TPA8	Hydroxysteroid dehydrogenase-like protein 2 OS=Mus musculus OX=10090 GN=Hsdl2 PE=1 SV=1	0.136242	-0.586095	6	7	0.708	2.132	0.741	1.219	1.189	0.931	0.882	0.562	0.804	0.763	0.662	0.68	1.025
Q99JI1	Musculoskeletal embryonic nuclear protein 1 OS=Mus musculus OX=10090 GN=Mustn1 PE=1 SV=1	0.137112	0.309605	6	7	0.829	0.712	0.777	0.822	1.025	0.847	0.891	0.595	1.397	1.075	0.93	0.922	1.437
Q8BHL7	CDC42 small effector protein 1 OS=Mus musculus OX=10090 GN=Cdc42se1 PE=1 SV=1	0.137123	0.271591	3	3				0.992	0.951	1.055					1.386	1.122	1.111
Q9D7P6	Iron-sulfur cluster assembly enzyme ISCU, mitochondrial OS=Mus musculus OX=10090 GN=Iscu PE=1 SV=1	0.13728	-0.191024	3	3				1	1.168	1.009					0.892	1.015	0.876
P01029	Complement C4-B OS=Mus musculus OX=10090 GN=C4b PE=1 SV=3	0.137606	0.260815	6	7	1.109	0.735	0.825	0.866	0.984	0.963	1.028	0.875	1.605	0.994	1.255	1.02	0.886
Q9DBB4	N-alpha-acetyltransferase 16, NatA auxiliary subunit OS=Mus musculus OX=10090 GN=Naa16 PE=2 SV=1	0.137733	-0.227537	3	4	1.037	1.021	0.997				0.964	0.984	0.871	0.66
Q9D6U8	Protein FAM162A OS=Mus musculus OX=10090 GN=Fam162a PE=1 SV=1	0.137871	-0.315711	6	7	0.7	1.415	1.097	1.174	1.097	0.967	1.138	0.46	0.802	0.872	0.702	0.96	1.112
Q9JIF9	Myotilin OS=Mus musculus OX=10090 GN=Myot PE=1 SV=1	0.138403	-1.10346	3	4	2.301	0.982	1.948				0.842	0.914	0.625	0.865
O88413	Tubby-related protein 3 OS=Mus musculus OX=10090 GN=Tulp3 PE=1 SV=1	0.138433	-0.388336	3	3				1.517	1.174	1.538					1.062	1.318	0.851
Q9QXL8	Nucleoside diphosphate kinase 7 OS=Mus musculus OX=10090 GN=Nme7 PE=1 SV=1	0.139129	0.115868	3	3				1.077	1.123	1.208					1.299	1.203	1.191
Q99LC3	NADH dehydrogenase [ubiquinone] 1 alpha subcomplex subunit 10, mitochondrial OS=Mus musculus OX=10090 GN=Ndufa10 PE=1 SV=1	0.13942	-0.60679	6	7	0.9	2.503	0.964	1.275	1.014	1.031	0.955	0.901	0.747	0.889	0.698	0.85	0.849
Q8BNV1	tRNA (uracil-5-)-methyltransferase homolog A OS=Mus musculus OX=10090 GN=Trmt2a PE=1 SV=1	0.139521	-0.143508	6	7	0.99	0.969	1.158	1.108	1.039	1.195	1.069	1.014	0.723	0.916	1.144	1.032	0.924
Q9Z0X1	Apoptosis-inducing factor 1, mitochondrial OS=Mus musculus OX=10090 GN=Aifm1 PE=1 SV=1	0.139605	-0.41262	6	7	0.841	1.913	0.983	1.283	0.912	1.054	1.015	1.014	0.747	0.893	0.758	0.998	0.698
Q9CY66	H/ACA ribonucleoprotein complex subunit 1 OS=Mus musculus OX=10090 GN=Gar1 PE=1 SV=1	0.139855	-0.241394	3	4	1.32	1.089	1.078				1.003	1.017	1.011	0.902
Q8K3J1	NADH dehydrogenase [ubiquinone] iron-sulfur protein 8, mitochondrial OS=Mus musculus OX=10090 GN=Ndufs8 PE=1 SV=1	0.139861	-0.438781	6	7	0.745	1.743	0.996	1.076	0.838	0.877	0.993	0.903	0.865	0.874	0.463	0.798	0.505
Q9JJX6	P2X purinoceptor 4 OS=Mus musculus OX=10090 GN=P2rx4 PE=1 SV=1	0.139912	0.36248	6	7	1.169	0.831	0.561	0.935	1.004	0.821	1.093	0.891	1.826	0.882	1.301	0.792	1.196
Q9DBB8	Trans-1,2-dihydrobenzene-1,2-diol dehydrogenase OS=Mus musculus OX=10090 GN=Dhdh PE=1 SV=1	0.139944	-0.448329	6	7	0.881	1.99	0.965	1.276	1	0.952	1.104	1.199	0.672	0.829	0.668	0.731	0.837
Q922B2	Aspartate--tRNA ligase, cytoplasmic OS=Mus musculus OX=10090 GN=Dars PE=1 SV=2	0.140115	0.0514358	6	7	1.059	0.977	1.039	0.994	0.96	1.052	1.044	1.049	1.114	1.039	1.094	1.006	1.006
Q80V53	Carbohydrate sulfotransferase 14 OS=Mus musculus OX=10090 GN=Chst14 PE=2 SV=2	0.140454	-0.0498094	3	3				1.191	1.211	1.193					1.128	1.19	1.155
Q8R3B1	1-phosphatidylinositol 4,5-bisphosphate phosphodiesterase delta-1 OS=Mus musculus OX=10090 GN=Plcd1 PE=1 SV=2	0.140967	0.109227	6	7	1.011	0.941	0.803	0.922	0.909	1.052	1.089	1.098	0.985	0.924	0.906	1.079	1.014
Q8R2Y2	Cell surface glycoprotein MUC18 OS=Mus musculus OX=10090 GN=Mcam PE=1 SV=1	0.141084	0.102447	6	7	0.843	1.009	0.796	0.919	0.972	0.906	0.938	1.03	1.031	1.042	0.872	0.897	1.01
Q921L3	Calcium load-activated calcium channel OS=Mus musculus OX=10090 GN=Tmco1 PE=1 SV=1	0.141474	-0.223544	6	7	0.836	1.335	1.011	0.972	1.1	1.013	0.997	1.16	0.775	1.06	0.744	0.733	0.793
P55772	Ectonucleoside triphosphate diphosphohydrolase 1 OS=Mus musculus OX=10090 GN=Entpd1 PE=1 SV=1	0.141522	0.247647	6	7	0.725	0.706	0.768	1.036	1.136	0.975	0.911	0.855	1.196	0.945	1.059	1.01	1.429
P42125	Enoyl-CoA delta isomerase 1, mitochondrial OS=Mus musculus OX=10090 GN=Eci1 PE=1 SV=2	0.141883	-0.789661	6	7	0.635	2.689	0.8	1.597	1.089	0.929	0.972	0.748	0.655	0.817	0.501	0.686	0.844
Q9DBT5	AMP deaminase 2 OS=Mus musculus OX=10090 GN=Ampd2 PE=1 SV=1	0.141887	0.239113	6	7	1.23	0.868	1.14	0.796	1.201	0.768	1.173	1.103	1.44	1.153	1.21	0.835	1.352
Q8K4P0	pre-mRNA 3' end processing protein WDR33 OS=Mus musculus OX=10090 GN=Wdr33 PE=1 SV=1	0.142001	0.211752	6	7	1.25	0.966	0.993	0.92	0.837	1.166	1.466	1.483	1.125	1.114	1.101	1.081	0.915
P08607	C4b-binding protein OS=Mus musculus OX=10090 GN=C4bpa PE=1 SV=3	0.142002	0.17994	6	7	1.189	0.883	0.944	1.172	0.939	1.032	1.208	1.169	1.491	0.968	1.19	1.167	0.947
P02104	Hemoglobin subunit epsilon-Y2 OS=Mus musculus OX=10090 GN=Hbb-y PE=1 SV=2	0.142059	0.635144	6	7	0.939	1.36	0.933	0.496	1.493	0.373	1.29	2.23	1.794	1.629	0.614	0.43	2.149
P97873	Lysyl oxidase homolog 1 OS=Mus musculus OX=10090 GN=Loxl1 PE=2 SV=3	0.142621	0.292894	6	7	0.932	1.243	0.69	0.92	0.974	0.699	1.107	0.866	1.066	1.545	1.016	0.823	1.378
Q8CAY6	Acetyl-CoA acetyltransferase, cytosolic OS=Mus musculus OX=10090 GN=Acat2 PE=1 SV=2	0.142661	-0.273506	6	7	0.826	1.447	0.869	1.357	1.22	0.946	1.11	0.893	0.859	0.888	0.882	0.84	0.961
Q9DCS9	NADH dehydrogenase [ubiquinone] 1 beta subcomplex subunit 10 OS=Mus musculus OX=10090 GN=Ndufb10 PE=1 SV=3	0.143016	-0.315868	6	7	0.997	1.736	0.943	1.208	0.993	0.945	1.108	0.873	0.909	1.006	0.823	0.79	0.885
P0DJE0	Protein PET100 homolog, mitochondrial OS=Mus musculus OX=10090 GN=Pet100 PE=1 SV=1	0.143367	-0.388097	6	7	0.978	1.889	1.1	1.166	0.86	0.919	1.04	0.767	0.81	1.034	0.861	0.894	0.756
Q9DD02	Protein Hikeshi OS=Mus musculus OX=10090 GN=Hikeshi PE=1 SV=1	0.143627	-0.334899	3	4	1.368	1.25	1.041				0.679	1.165	1.109	0.915
Q9DB77	Cytochrome b-c1 complex subunit 2, mitochondrial OS=Mus musculus OX=10090 GN=Uqcrc2 PE=1 SV=1	0.143923	-0.411628	6	7	0.698	1.761	0.829	1.275	1.075	0.943	0.874	0.703	0.912	0.864	0.702	0.768	0.949
Q8BM85	TBC domain-containing protein kinase-like protein OS=Mus musculus OX=10090 GN=Tbck PE=1 SV=1	0.144116	-0.156526	6	7	1.256	0.91	1.044	0.946	1.004	0.941	1.06	1.032	0.776	0.82	0.894	0.959	0.845
P48024	Eukaryotic translation initiation factor 1 OS=Mus musculus OX=10090 GN=Eif1 PE=1 SV=2	0.144404	-0.172586	6	7	0.993	0.988	1.111	0.943	0.791	1.124	0.926	0.974	0.704	0.937	0.903	1.033	0.682
Q9Z1E4	Glycogen [starch] synthase, muscle OS=Mus musculus OX=10090 GN=Gys1 PE=1 SV=2	0.144637	-0.411881	6	7	0.928	1.906	1.091	1.183	0.77	1.101	0.963	1.005	0.595	0.883	0.852	1.151	0.671
Q9D6Y7	Mitochondrial peptide methionine sulfoxide reductase OS=Mus musculus OX=10090 GN=Msra PE=1 SV=1	0.14481	-0.170141	6	7	0.999	1.248	0.888	0.936	0.879	1.015	0.893	1.082	0.777	0.919	0.916	0.74	0.858
P28271	Cytoplasmic aconitate hydratase OS=Mus musculus OX=10090 GN=Aco1 PE=1 SV=3	0.144967	-0.189843	6	7	1.154	1.473	0.983	1.099	1.051	0.989	1.175	1.113	0.895	0.964	0.955	0.923	0.878
Q9D0J8	Parathymosin OS=Mus musculus OX=10090 GN=Ptms PE=1 SV=3	0.145047	-0.121579	6	7	0.967	1.177	0.937	1.063	1.072	1.029	1.031	0.77	0.842	0.969	1.017	1.05	1.018
O89050	Muskelin OS=Mus musculus OX=10090 GN=Mkln1 PE=1 SV=1	0.145442	0.238104	3	3				1.105	1.051	1.21					1.159	1.475	1.336
P11438	Lysosome-associated membrane glycoprotein 1 OS=Mus musculus OX=10090 GN=Lamp1 PE=1 SV=2	0.145467	0.198828	6	7	0.88	0.828	1.09	1.075	0.774	1.116	1.327	1.007	1.044	1.018	1.084	1.359	0.878
Q8BX70	Vacuolar protein sorting-associated protein 13C OS=Mus musculus OX=10090 GN=Vps13c PE=1 SV=2	0.145481	-0.139841	6	7	0.908	1.284	1.042	1.079	0.958	1.029	1.066	0.985	0.843	0.94	0.891	0.992	0.954
Q9JLV5	Cullin-3 OS=Mus musculus OX=10090 GN=Cul3 PE=1 SV=1	0.145913	0.195681	6	7	1.016	0.965	0.699	0.998	1.036	1.102	1.157	1.413	0.823	1.118	1.21	1	1.05
Q00560	Interleukin-6 receptor subunit beta OS=Mus musculus OX=10090 GN=Il6st PE=1 SV=2	0.145989	-0.145617	3	3				1.094	1.159	1.153					0.97	1.125	0.984
Q8VCB2	Mediator of RNA polymerase II transcription subunit 25 OS=Mus musculus OX=10090 GN=Med25 PE=1 SV=1	0.146335	-0.204416	3	4	1.19	1.088	1.291				1.116	1.017	0.841	1.156
Q6W8Q3	Purkinje cell protein 4-like protein 1 OS=Mus musculus OX=10090 GN=Pcp4l1 PE=1 SV=1	0.146773	1.21167	3	4	0.445	0.368	0.345				0.755	0.39	1.628	0.803
Q8JZR0	Long-chain-fatty-acid--CoA ligase 5 OS=Mus musculus OX=10090 GN=Acsl5 PE=1 SV=1	0.146897	-0.626034	6	7	1.099	2.534	0.871	1.241	0.831	1.074	0.947	1.004	0.937	0.836	0.737	0.785	0.537
Q9CQH3	NADH dehydrogenase [ubiquinone] 1 beta subcomplex subunit 5, mitochondrial OS=Mus musculus OX=10090 GN=Ndufb5 PE=1 SV=1	0.147108	-0.533496	6	7	0.857	2.263	0.858	1.3	1.104	0.954	1.04	0.856	0.781	0.877	0.698	0.763	0.898
Q62234	Myomesin-1 OS=Mus musculus OX=10090 GN=Myom1 PE=1 SV=2	0.147262	-0.877644	3	4	1.686	0.881	1.811				0.765	0.901	0.699	0.812
Q9CZJ2	Heat shock 70 kDa protein 12B OS=Mus musculus OX=10090 GN=Hspa12b PE=1 SV=1	0.147273	0.208635	6	7	1.125	0.907	0.725	0.896	1.027	0.883	0.859	1.024	1.453	1.041	1.027	0.925	1.171
Q9Z2V5	Histone deacetylase 6 OS=Mus musculus OX=10090 GN=Hdac6 PE=1 SV=3	0.14729	0.379072	6	7	0.458	0.472	0.951	0.995	1.139	0.911	0.923	0.592	1.213	1.115	1.433	0.917	1.281
Q8VBT9	Tether containing UBX domain for GLUT4 OS=Mus musculus OX=10090 GN=Aspscr1 PE=1 SV=1	0.147369	0.130038	6	7	0.997	0.795	0.819	0.888	1.019	0.892	1.079	0.936	0.838	0.926	1.148	0.944	1.036
Q61025	Intraflagellar transport protein 20 homolog OS=Mus musculus OX=10090 GN=Ift20 PE=1 SV=1	0.147992	-0.272138	6	7	1.215	1.002	1.241	0.846	1.374	0.813	1.028	1.122	0.642	0.97	0.83	1.03	0.649
P13634	Carbonic anhydrase 1 OS=Mus musculus OX=10090 GN=Ca1 PE=1 SV=4	0.148143	0.408945	6	7	0.795	0.755	0.574	0.758	1.355	0.712	0.887	1.522	1.568	0.913	0.781	0.721	1.274
Q9D7S7	60S ribosomal protein L22-like 1 OS=Mus musculus OX=10090 GN=Rpl22l1 PE=1 SV=1	0.148974	0.363487	6	7	0.882	0.514	0.821	0.905	1.267	0.855	0.827	0.649	1.297	1.083	1.611	0.989	1.415
Q920E5	Farnesyl pyrophosphate synthase OS=Mus musculus OX=10090 GN=Fdps PE=1 SV=1	0.149046	-0.1554	6	7	1.13	1.041	1.089	1.044	1.088	1.046	1.165	0.852	0.741	0.883	1.227	0.925	0.951
D3YZP9	Coiled-coil domain-containing protein 6 OS=Mus musculus OX=10090 GN=Ccdc6 PE=1 SV=1	0.14927	-0.214356	6	7	1.517	1.223	1.025	1.287	1.272	1.553	1.264	1.507	1.034	1.187	0.825	1.167	0.937
Q5SWU9	Acetyl-CoA carboxylase 1 OS=Mus musculus OX=10090 GN=Acaca PE=1 SV=1	0.149412	-0.432173	6	7	0.852	2.003	0.902	1.255	1.185	0.978	1.006	1.26	0.741	0.847	0.628	0.751	0.971
P21180	Complement C2 OS=Mus musculus OX=10090 GN=C2 PE=1 SV=2	0.149471	0.364635	3	4	1.483	1.149	0.976				1.224	1.87	1.51	1.59
Q61810	Latent-transforming growth factor beta-binding protein 3 OS=Mus musculus OX=10090 GN=Ltbp3 PE=1 SV=4	0.149987	-0.582423	6	7	2.065	0.831	2.151	0.868	1.008	0.942	0.838	0.682	0.679	0.855	0.908	1.066	1.1
Q6PB66	Leucine-rich PPR motif-containing protein, mitochondrial OS=Mus musculus OX=10090 GN=Lrpprc PE=1 SV=2	0.150202	-0.2572	6	7	0.933	1.615	1.019	1.175	0.991	0.979	1.028	1.081	0.78	0.962	0.896	0.941	0.864
Q9Z1J3	Cysteine desulfurase, mitochondrial OS=Mus musculus OX=10090 GN=Nfs1 PE=1 SV=3	0.150397	-0.160029	6	7	0.921	1.347	0.952	1.061	1.026	1.122	0.956	0.925	0.867	0.916	1.002	1.126	0.921
O88441	Metaxin-2 OS=Mus musculus OX=10090 GN=Mtx2 PE=1 SV=1	0.150566	-0.179659	6	7	0.97	1.312	0.88	1.151	1.253	1.02	1.028	1.05	0.912	0.862	1.039	0.791	1.102
Q924X2	Carnitine O-palmitoyltransferase 1, muscle isoform OS=Mus musculus OX=10090 GN=Cpt1b PE=1 SV=1	0.150678	-0.805641	6	7	0.843	2.949	0.91	1.415	0.845	1.028	0.991	0.802	0.77	0.742	0.746	0.624	0.658
P45952	Medium-chain specific acyl-CoA dehydrogenase, mitochondrial OS=Mus musculus OX=10090 GN=Acadm PE=1 SV=1	0.15105	-0.701171	6	7	0.704	2.633	0.768	1.485	1.188	0.973	0.934	0.836	0.759	0.796	0.625	0.696	0.916
P02463	Collagen alpha-1(IV) chain OS=Mus musculus OX=10090 GN=Col4a1 PE=1 SV=4	0.151061	0.378604	6	7	0.596	0.884	0.752	0.977	0.996	0.776	0.98	0.602	0.976	1.374	0.879	0.967	1.777
E9Q4Z2	Acetyl-CoA carboxylase 2 OS=Mus musculus OX=10090 GN=Acacb PE=1 SV=1	0.151228	-0.847729	6	7	0.76	3.201	0.814	1.608	1.191	1.032	0.89	1.042	0.636	0.765	0.564	0.742	0.94
Q9DB29	Isoamyl acetate-hydrolyzing esterase 1 homolog OS=Mus musculus OX=10090 GN=Iah1 PE=1 SV=1	0.152372	0.451941	3	4	0.783	0.598	0.708				0.886	0.609	1.223	1.092
Q9Z2B9	Ribosomal protein S6 kinase alpha-4 OS=Mus musculus OX=10090 GN=Rps6ka4 PE=1 SV=2	0.152811	0.264603	6	7	1.2	1.028	0.777	0.891	0.819	0.799	1.343	1.566	0.934	0.918	1.106	0.837	1.024
P08032	Spectrin alpha chain, erythrocytic 1 OS=Mus musculus OX=10090 GN=Spta1 PE=1 SV=3	0.15323	0.348668	6	7	0.888	0.842	0.711	0.754	1.301	0.683	0.916	1.399	1.58	1.015	0.728	0.788	1.268
Q80TH2	Erbin OS=Mus musculus OX=10090 GN=Erbin PE=1 SV=3	0.153689	0.229618	6	7	1.14	0.855	0.788	1.063	1.074	0.945	1.189	1.479	1.473	1.078	0.95	0.87	0.984
O88851	Putative hydrolase RBBP9 OS=Mus musculus OX=10090 GN=Rbbp9 PE=1 SV=2	0.153776	0.196718	6	7	0.733	1.011	0.713	0.987	1.089	1.127	0.938	1.337	0.967	1.025	1.045	1.117	1.139
Q9D662	Protein transport protein Sec23B OS=Mus musculus OX=10090 GN=Sec23b PE=1 SV=1	0.153792	-0.152288	6	7	1.038	1.064	1.132	0.994	0.91	1.128	1.091	1.002	0.701	1.096	0.927	0.995	0.766
P52293	Importin subunit alpha-1 OS=Mus musculus OX=10090 GN=Kpna2 PE=1 SV=2	0.153865	0.291434	6	7	0.845	0.89	1.174	1.039	0.821	0.836	0.863	0.905	0.869	1.058	1.554	1.615	1.139
Q9EQ32	Phosphoinositide 3-kinase adapter protein 1 OS=Mus musculus OX=10090 GN=Pik3ap1 PE=1 SV=1	0.154424	0.353127	6	7	0.943	0.926	0.773	0.798	0.76	1.318	1.217	1.973	1.142	1.11	0.901	0.994	0.886
P32921-2	Isoform 2 of Tryptophan--tRNA ligase, cytoplasmic OS=Mus musculus OX=10090 GN=Wars	0.154431	0.139563	6	7	0.878	0.701	0.915	1.002	0.964	1.014	0.946	0.899	0.934	1.179	1.088	1.017	0.972
P21812	Mast cell protease 4 OS=Mus musculus OX=10090 GN=Mcpt4 PE=1 SV=1	0.154554	-0.252107	6	7	0.665	1.245	0.93	1.157	1.268	1.112	0.907	1.082	0.797	0.885	0.628	0.952	0.996
Q8BX94	Oxysterol-binding protein-related protein 2 OS=Mus musculus OX=10090 GN=Osbpl2 PE=1 SV=1	0.154904	-0.081859	3	3				1.18	1.118	1.219					1.107	1.144	1.072
Q8BHE8	m-AAA protease-interacting protein 1, mitochondrial OS=Mus musculus OX=10090 GN=Maip1 PE=1 SV=1	0.155038	-0.162603	6	7	0.973	1.318	0.966	1.018	0.915	1.12	0.993	1.13	0.866	0.962	0.857	0.948	0.821
Q9CQC7	NADH dehydrogenase [ubiquinone] 1 beta subcomplex subunit 4 OS=Mus musculus OX=10090 GN=Ndufb4 PE=1 SV=3	0.155755	-0.59324	6	7	0.896	2.427	0.957	1.19	0.923	0.948	0.976	1.078	0.712	0.787	0.712	0.739	0.673
Q5RKZ7	Molybdenum cofactor biosynthesis protein 1 OS=Mus musculus OX=10090 GN=Mocs1 PE=1 SV=2	0.155823	-0.176348	3	4	1.224	1.377	1.184				1.274	1.009	1.017	1.166
A1L314	Macrophage-expressed gene 1 protein OS=Mus musculus OX=10090 GN=Mpeg1 PE=1 SV=1	0.155849	0.287208	6	7	0.816	0.681	0.871	1.039	0.715	0.993	1.394	1.29	0.778	0.746	1.174	1.17	0.73
Q9D0J4	ADP-ribosylation factor-like protein 2 OS=Mus musculus OX=10090 GN=Arl2 PE=1 SV=1	0.156044	0.195238	6	7	1.13	1.116	0.822	0.915	0.771	0.944	1.047	1.284	1.084	0.97	1.163	1.28	0.783
P58281	Dynamin-like 120 kDa protein, mitochondrial OS=Mus musculus OX=10090 GN=Opa1 PE=1 SV=1	0.156129	-0.383033	6	7	0.789	1.858	0.965	1.15	0.93	1.065	1.03	1.01	0.752	0.876	0.695	0.87	0.812
Q9DBE0	Cysteine sulfinic acid decarboxylase OS=Mus musculus OX=10090 GN=Csad PE=1 SV=1	0.15623	-0.28852	6	7	1.113	1.758	0.872	1.116	1.115	0.99	0.959	0.994	0.883	0.933	0.98	0.945	0.958
Q91YN9	BAG family molecular chaperone regulator 2 OS=Mus musculus OX=10090 GN=Bag2 PE=1 SV=1	0.15656	0.361723	3	3				0.92	0.938	0.602					1.019	0.959	1.183
Q9CZR8	Elongation factor Ts, mitochondrial OS=Mus musculus OX=10090 GN=Tsfm PE=1 SV=1	0.156775	-0.196686	6	7	0.811	1.3	1.047	1.196	1.082	1.072	1.207	0.721	0.799	0.877	1.003	1.015	1.003
Q8BXA5	Cleft lip and palate transmembrane protein 1-like protein OS=Mus musculus OX=10090 GN=Clptm1l PE=1 SV=1	0.156807	0.47243	3	4	0.947	0.828	0.937				1.299	1.709	0.797	1.212
Q8K2B3	Succinate dehydrogenase [ubiquinone] flavoprotein subunit, mitochondrial OS=Mus musculus OX=10090 GN=Sdha PE=1 SV=1	0.15687	-0.444785	6	7	0.791	2.044	0.874	1.263	1.101	0.983	0.988	0.75	0.868	0.887	0.808	0.795	0.952
Q8C196	Carbamoyl-phosphate synthase [ammonia], mitochondrial OS=Mus musculus OX=10090 GN=Cps1 PE=1 SV=2	0.157022	-0.455084	3	4	0.771	1.089	0.77				0.648	0.878	0.585	0.447
P01631	Ig kappa chain V-II region 26-10 OS=Mus musculus OX=10090 PE=1 SV=1	0.157188	0.688836	6	7	0.874	0.973	0.683	0.714	0.69	0.649	2.919	1.096	0.894	0.701	0.876	1.16	0.973
Q6ZPJ3	(E3-independent) E2 ubiquitin-conjugating enzyme UBE2O OS=Mus musculus OX=10090 GN=Ube2o PE=1 SV=3	0.157308	0.338763	3	4	0.886	0.825	0.896				1.293	1.156	0.74	1.207
P58389	Serine/threonine-protein phosphatase 2A activator OS=Mus musculus OX=10090 GN=Ptpa PE=1 SV=1	0.1574	0.170784	6	7	0.971	0.82	0.851	0.917	1.247	1.029	1.046	0.898	1.235	1.126	1.164	0.967	1.227
A2ARZ3	Fibrous sheath-interacting protein 2 OS=Mus musculus OX=10090 GN=Fsip2 PE=1 SV=3	0.157445	-0.345088	6	7	0.893	0.849	1.582	1.311	0.961	1.567	0.835	0.956	0.611	1.263	1.014	1.187	0.713
Q9WV85	Nucleoside diphosphate kinase 3 OS=Mus musculus OX=10090 GN=Nme3 PE=1 SV=3	0.157559	-0.235757	3	3				0.982	0.878	1.032					0.737	0.952	0.767
Q8BPM2	Mitogen-activated protein kinase kinase kinase kinase 5 OS=Mus musculus OX=10090 GN=Map4k5 PE=1 SV=2	0.158619	-0.155837	6	7	0.998	0.912	1.062	1.163	1.25	1.308	1.092	0.982	0.809	1.012	1.116	1.072	0.926
P17183	Gamma-enolase OS=Mus musculus OX=10090 GN=Eno2 PE=1 SV=2	0.159113	-0.321006	6	7	1.362	0.892	0.763	0.801	1.048	0.946	0.779	0.961	0.756	1.124	0.415	0.863	0.53
P35486	Pyruvate dehydrogenase E1 component subunit alpha, somatic form, mitochondrial OS=Mus musculus OX=10090 GN=Pdha1 PE=1 SV=1	0.159864	-0.411665	6	7	0.751	1.807	0.751	1.387	1.141	0.938	0.87	0.829	0.922	0.83	0.715	0.748	1.028
O88892	Small EDRK-rich factor 1 OS=Mus musculus OX=10090 GN=Serf1 PE=3 SV=1	0.160143	0.213071	3	3				1.141	1.116	1.048					1.204	1.184	1.443
P56400	Platelet glycoprotein Ib beta chain OS=Mus musculus OX=10090 GN=Gp1bb PE=1 SV=1	0.160244	0.350985	6	7	1.055	0.762	0.995	0.69	0.969	0.822	0.878	1.177	1.925	0.76	0.913	1.149	1.074
P09671	Superoxide dismutase [Mn], mitochondrial OS=Mus musculus OX=10090 GN=Sod2 PE=1 SV=3	0.160895	-0.668423	6	7	0.648	2.541	1.053	1.256	0.8	1.136	1.145	0.726	0.595	0.857	0.669	0.839	0.626
Q9CXR1	Dehydrogenase/reductase SDR family member 7 OS=Mus musculus OX=10090 GN=Dhrs7 PE=1 SV=2	0.161037	-0.250349	6	7	0.972	1.672	0.989	1.108	1.009	1.128	1.105	1.026	0.799	1.024	0.908	0.975	0.909
P01843	Ig lambda-1 chain C region OS=Mus musculus OX=10090 PE=1 SV=1	0.161276	0.909217	6	7	0.798	0.623	0.645	0.951	0.698	0.923	3.918	1.11	0.972	0.645	1.167	1.494	0.856
O70443	Guanine nucleotide-binding protein G(z) subunit alpha OS=Mus musculus OX=10090 GN=Gnaz PE=1 SV=4	0.161334	0.637477	3	4	0.8	0.761	1.15				0.952	2.093	1.566	1.012
Q9D6R2	Isocitrate dehydrogenase [NAD] subunit alpha, mitochondrial OS=Mus musculus OX=10090 GN=Idh3a PE=1 SV=1	0.161334	-0.63482	6	7	0.766	2.452	0.744	1.431	1.048	0.923	0.84	0.838	0.83	0.79	0.699	0.659	0.877
Q9CZ13	Cytochrome b-c1 complex subunit 1, mitochondrial OS=Mus musculus OX=10090 GN=Uqcrc1 PE=1 SV=2	0.161354	-0.411194	6	7	1.179	2.084	0.87	1.27	0.996	0.938	0.997	1.098	0.925	0.903	0.838	0.745	0.931
P82348	Gamma-sarcoglycan OS=Mus musculus OX=10090 GN=Sgcg PE=1 SV=2	0.161411	0.379796	3	4	1.125	0.839	0.929				1.486	0.898	1.526	1.109
Q8BKX6	Serine/threonine-protein kinase SMG1 OS=Mus musculus OX=10090 GN=Smg1 PE=1 SV=3	0.161418	-0.363608	3	4	1.643	1.409	1.467				1.056	1.145	0.812	1.67
P62315	Small nuclear ribonucleoprotein Sm D1 OS=Mus musculus OX=10090 GN=Snrpd1 PE=1 SV=1	0.161713	-0.164487	6	7	1.204	1.078	0.908	1.242	1.16	1.416	0.959	1.095	0.993	0.876	1.117	1.235	1.02
Q8BH61	Coagulation factor XIII A chain OS=Mus musculus OX=10090 GN=F13a1 PE=1 SV=3	0.161907	0.228669	6	7	0.784	0.622	1.266	1.011	0.861	1.082	1.106	1.087	1.204	0.971	1.28	1.077	0.966
Q9CQX8	28S ribosomal protein S36, mitochondrial OS=Mus musculus OX=10090 GN=Mrps36 PE=1 SV=1	0.161979	-0.727025	6	7	0.758	2.837	1.169	1.372	0.795	1.024	0.945	1.125	0.64	0.84	0.535	0.881	0.641
Q8VCW8	Medium-chain acyl-CoA ligase ACSF2, mitochondrial OS=Mus musculus OX=10090 GN=Acsf2 PE=1 SV=1	0.162046	-0.251422	6	7	0.892	1.515	0.996	1.163	1.251	1.01	1.309	0.789	0.786	0.916	0.885	0.819	1.187
P38647	Stress-70 protein, mitochondrial OS=Mus musculus OX=10090 GN=Hspa9 PE=1 SV=3	0.162698	-0.276401	6	7	0.805	1.624	0.959	1.237	1.092	0.978	0.97	0.824	0.927	0.959	0.845	0.872	1.052
O88520	Leucine-rich repeat protein SHOC-2 OS=Mus musculus OX=10090 GN=Shoc2 PE=1 SV=2	0.16291	0.288089	3	4	0.874	0.838	0.764				1.099	1.028	0.725	1.179
Q7TSV4	Phosphoglucomutase-2 OS=Mus musculus OX=10090 GN=Pgm2 PE=1 SV=1	0.163061	0.0812977	6	7	0.957	0.91	0.929	0.983	0.978	1.086	0.999	0.922	1.023	1.036	1.173	1.035	1.024
O08749	Dihydrolipoyl dehydrogenase, mitochondrial OS=Mus musculus OX=10090 GN=Dld PE=1 SV=2	0.163319	-0.617866	6	7	0.704	2.398	0.848	1.309	0.96	0.959	1.004	0.733	0.766	0.846	0.642	0.701	0.765
Q99LG4	Tetratricopeptide repeat protein 5 OS=Mus musculus OX=10090 GN=Ttc5 PE=1 SV=2	0.163669	-0.314048	3	4	0.874	0.89	1.146				0.819	0.96	0.646	0.696
Q8CG19	Latent-transforming growth factor beta-binding protein 1 OS=Mus musculus OX=10090 GN=Ltbp1 PE=1 SV=2	0.164005	0.42448	6	7	0.72	0.987	0.632	0.834	1.081	0.619	0.868	0.67	1.295	1.347	0.773	0.798	1.879
Q9D172	Glutamine amidotransferase-like class 1 domain-containing protein 3A, mitochondrial OS=Mus musculus OX=10090 GN=Gatd3a PE=1 SV=1	0.164684	-0.530702	6	7	0.878	2.323	0.877	1.301	0.979	0.97	0.984	1.013	0.751	0.86	0.664	0.823	0.823
P97467	Peptidyl-glycine alpha-amidating monooxygenase OS=Mus musculus OX=10090 GN=Pam PE=1 SV=2	0.164741	-0.157699	3	3				1.071	1.236	1.218					0.959	1.078	1.123
Q9CWE0	Mitochondrial fission regulator 1-like OS=Mus musculus OX=10090 GN=Mtfr1l PE=1 SV=1	0.16486	-0.281207	6	7	1.26	1.929	1.077	1.107	1.046	1.166	1.098	0.928	1.097	1.031	1.112	0.935	1.081
Q8BXK9	Chloride intracellular channel protein 5 OS=Mus musculus OX=10090 GN=Clic5 PE=1 SV=1	0.164944	-0.491452	6	7	1.132	2.344	1.071	1.38	0.908	1.035	1.209	1.388	0.851	1.065	0.462	0.919	0.637
Q9QYJ0	DnaJ homolog subfamily A member 2 OS=Mus musculus OX=10090 GN=Dnaja2 PE=1 SV=1	0.164952	0.119065	6	7	0.91	0.845	0.987	1.04	1.145	1.031	1.023	1.131	0.965	1.031	1.252	1.008	1.139
Q9CZX8	40S ribosomal protein S19 OS=Mus musculus OX=10090 GN=Rps19 PE=1 SV=3	0.165463	0.273199	6	7	0.832	0.601	0.8	0.957	1.131	0.912	0.761	0.787	1.356	1.041	1.218	0.857	1.358
Q63844	Mitogen-activated protein kinase 3 OS=Mus musculus OX=10090 GN=Mapk3 PE=1 SV=5	0.165499	0.0972301	6	7	1.081	0.985	0.831	0.991	1.023	1.101	1.118	1.113	0.975	0.983	1.111	1.097	1.106
Q8VHR5	Transcriptional repressor p66-beta OS=Mus musculus OX=10090 GN=Gatad2b PE=1 SV=1	0.166167	0.191905	6	7	0.936	0.682	0.98	0.958	0.824	0.98	1.097	0.841	1.239	1.156	0.985	1.11	0.715
Q9DBV4	Matrix remodeling-associated protein 8 OS=Mus musculus OX=10090 GN=Mxra8 PE=1 SV=1	0.166504	-0.149859	6	7	1.237	0.904	0.986	0.936	0.966	1.022	0.838	0.988	0.994	0.703	0.917	1.069	0.854
O70622	Reticulon-2 OS=Mus musculus OX=10090 GN=Rtn2 PE=1 SV=1	0.166666	-0.599701	6	7	1.698	0.671	2.353	0.919	1.039	0.994	0.696	1.051	0.514	0.412	0.892	1.075	1.268
P55288	Cadherin-11 OS=Mus musculus OX=10090 GN=Cdh11 PE=1 SV=1	0.166942	-0.228841	6	7	0.858	0.919	1.28	1.05	0.886	1.285	0.977	0.827	0.69	0.856	0.926	1.221	0.753
P97823	Acyl-protein thioesterase 1 OS=Mus musculus OX=10090 GN=Lypla1 PE=1 SV=1	0.167217	-0.207309	6	7	0.833	1.378	1.057	1.063	0.865	1.084	1.025	0.866	0.767	1.043	0.906	1.005	0.734
Q9CQ91	NADH dehydrogenase [ubiquinone] 1 alpha subcomplex subunit 3 OS=Mus musculus OX=10090 GN=Ndufa3 PE=1 SV=1	0.167908	-0.351241	6	7	1.151	2.033	0.944	1.267	1.121	0.963	1.06	1.077	0.918	0.976	0.976	0.756	1.077
Q9WV98	Mitochondrial import inner membrane translocase subunit Tim9 OS=Mus musculus OX=10090 GN=Timm9 PE=1 SV=1	0.167934	-0.397198	6	7	0.866	1.901	0.917	1.085	0.852	1.004	0.982	0.882	0.748	0.898	0.757	0.878	0.724
Q61586	Glycerol-3-phosphate acyltransferase 1, mitochondrial OS=Mus musculus OX=10090 GN=Gpam PE=1 SV=2	0.16802	-0.431526	3	3				1.254	1.051	0.863					0.568	0.969	0.812
Q924L1	LETM1 domain-containing protein 1 OS=Mus musculus OX=10090 GN=Letmd1 PE=1 SV=1	0.1686	-1.10992	6	7	0.78	3.748	0.715	1.456	1.04	0.845	0.937	0.466	0.707	0.673	0.562	0.6	0.695
P56391	Cytochrome c oxidase subunit 6B1 OS=Mus musculus OX=10090 GN=Cox6b1 PE=1 SV=2	0.168844	-0.386558	6	7	0.975	2.037	0.91	1.181	1.088	0.996	0.925	1.196	0.856	0.929	0.877	0.784	0.847
P28474	Alcohol dehydrogenase class-3 OS=Mus musculus OX=10090 GN=Adh5 PE=1 SV=3	0.16886	-0.091893	6	7	0.924	1.065	0.944	1.07	0.978	1.082	1.081	1.008	0.925	0.935	0.864	0.98	0.844
Q8BG51	Mitochondrial Rho GTPase 1 OS=Mus musculus OX=10090 GN=Rhot1 PE=1 SV=1	0.168994	-0.215841	6	7	0.873	1.319	1.16	1.091	0.861	1.068	1.078	0.991	0.753	1.042	0.733	1.125	0.679
O70172	Phosphatidylinositol 5-phosphate 4-kinase type-2 alpha OS=Mus musculus OX=10090 GN=Pip4k2a PE=1 SV=1	0.169016	0.128781	6	7	0.83	0.741	0.919	0.958	1.046	0.985	1.033	0.857	1.034	0.939	1.156	0.957	1.013
Q91Z83	Myosin-7 OS=Mus musculus OX=10090 GN=Myh7 PE=2 SV=1	0.169453	0.758628	6	7	0.872	0.847	0.862	0.149	0.171	0.236	0.844	1.301	0.812	1.029	0.179	1.661	0.366
Q8K221	Arfaptin-2 OS=Mus musculus OX=10090 GN=Arfip2 PE=1 SV=2	0.170126	0.509615	6	7	0.655	0.597	0.465	0.769	1.242	0.761	0.713	0.651	1.674	0.809	1.109	0.695	1.805
Q80YV3	Transformation/transcription domain-associated protein OS=Mus musculus OX=10090 GN=Trrap PE=1 SV=2	0.17066	0.556717	3	3				0.86	0.631	0.83					1.341	1.295	0.778
P40224-1	Isoform Alpha of Stromal cell-derived factor 1 OS=Mus musculus OX=10090 GN=Cxcl12	0.170752	0.433509	6	7	0.861	0.597	0.649	0.902	1.034	0.752	1.005	0.614	1.738	0.773	1.622	0.629	1.174
Q921G7	Electron transfer flavoprotein-ubiquinone oxidoreductase, mitochondrial OS=Mus musculus OX=10090 GN=Etfdh PE=1 SV=1	0.170993	-0.611801	6	7	0.75	2.501	0.807	1.41	1.054	0.973	1.033	0.919	0.716	0.86	0.581	0.713	0.9
Q9CQR4	Acyl-coenzyme A thioesterase 13 OS=Mus musculus OX=10090 GN=Acot13 PE=1 SV=1	0.171057	-0.72815	6	7	0.829	2.841	0.849	1.341	0.87	1.031	1.006	0.556	0.767	0.889	0.75	0.789	0.709
Q99K23	Ufm1-specific protease 2 OS=Mus musculus OX=10090 GN=Ufsp2 PE=1 SV=1	0.171109	-0.208579	6	7	1.366	1.073	1.53	1	1.153	1.05	1.147	0.775	0.89	1.169	1.146	0.878	1.236
O88968	Transcobalamin-2 OS=Mus musculus OX=10090 GN=Tcn2 PE=1 SV=1	0.171207	-0.167033	6	7	1.296	0.931	0.829	1.107	1.166	1.113	0.8	1.066	0.97	0.996	0.915	1.066	0.881
P98192	Dihydroxyacetone phosphate acyltransferase OS=Mus musculus OX=10090 GN=Gnpat PE=1 SV=1	0.171554	-0.216032	6	7	0.747	0.943	1.13	1.122	0.961	0.981	1.157	0.549	0.722	0.889	0.961	0.882	0.75
Q99KQ4	Nicotinamide phosphoribosyltransferase OS=Mus musculus OX=10090 GN=Nampt PE=1 SV=1	0.171786	-0.164225	6	7	1.049	1.314	0.985	1.063	0.871	1.159	1.093	1.084	0.878	0.88	1.018	1.007	0.746
O88508	DNA (cytosine-5)-methyltransferase 3A OS=Mus musculus OX=10090 GN=Dnmt3a PE=1 SV=2	0.171799	0.223204	6	7	1.143	1.161	0.909	0.902	0.942	1.039	1.505	1.616	1.225	1.018	0.929	1.018	0.991
Q80U87	Ubiquitin carboxyl-terminal hydrolase 8 OS=Mus musculus OX=10090 GN=Usp8 PE=1 SV=2	0.172372	-0.282101	6	7	1.714	1.805	1.336	1.202	0.939	1.267	1.388	1.136	1.115	1.145	0.96	1.486	0.698
Q8BRM2	RAB6-interacting golgin OS=Mus musculus OX=10090 GN=Gorab PE=1 SV=1	0.173082	-0.225519	3	3				1.199	0.945	1.166					0.871	0.951	1.009
Q02357	Ankyrin-1 OS=Mus musculus OX=10090 GN=Ank1 PE=1 SV=2	0.173247	0.249231	6	7	0.979	0.966	0.774	0.794	1.15	0.768	0.968	1.443	1.376	1.028	0.727	0.872	1.117
Q8K2F0	Bromodomain-containing protein 3 OS=Mus musculus OX=10090 GN=Brd3 PE=1 SV=2	0.173297	0.40177	6	7	0.616	0.611	0.998	1.223	0.932	0.957	1.659	1.269	0.757	1.814	0.694	1.212	0.821
Q8R310-2	Isoform 2 of Transmembrane and coiled-coil domain protein 3 OS=Mus musculus OX=10090 GN=Tmcc3	0.173306	-0.250699	3	3				1.196	0.94	1.218					1.018	0.929	0.872
E9PYK3	Protein mono-ADP-ribosyltransferase PARP4 OS=Mus musculus OX=10090 GN=Parp4 PE=1 SV=1	0.173408	-0.328246	3	4	1.165	0.838	1.158				0.882	0.915	0.692	0.868
Q9D4F8	Gamma-tubulin complex component 4 OS=Mus musculus OX=10090 GN=Tubgcp4 PE=1 SV=2	0.173946	0.268611	3	3				0.474	0.432	0.428					0.592	0.446	0.569
Q9D1B9	39S ribosomal protein L28, mitochondrial OS=Mus musculus OX=10090 GN=Mrpl28 PE=1 SV=3	0.173966	-0.418008	6	7	1.045	1.942	0.953	0.92	0.779	1.167	1.008	1.246	0.812	0.898	0.612	0.68	0.687
Q8CGN5	Perilipin-1 OS=Mus musculus OX=10090 GN=Plin1 PE=1 SV=2	0.174054	-0.516386	6	7	0.881	2.369	0.888	1.221	1.108	0.975	0.918	1.168	0.743	0.815	0.64	0.831	0.955
Q80X50	Ubiquitin-associated protein 2-like OS=Mus musculus OX=10090 GN=Ubap2l PE=1 SV=1	0.174227	-0.205066	3	4	1.018	0.914	1.151				0.971	0.88	0.884	0.831
Q99KI0	Aconitate hydratase, mitochondrial OS=Mus musculus OX=10090 GN=Aco2 PE=1 SV=1	0.174617	-0.807889	6	7	0.92	3.132	0.857	1.353	0.931	0.916	0.923	1.106	0.714	0.8	0.53	0.621	0.71
P42932	T-complex protein 1 subunit theta OS=Mus musculus OX=10090 GN=Cct8 PE=1 SV=3	0.174647	0.0924625	6	7	0.972	0.869	1.061	1.07	1.04	1.122	1.121	1.132	1.004	0.972	1.175	1.14	1.086
Q62470	Integrin alpha-3 OS=Mus musculus OX=10090 GN=Itga3 PE=1 SV=1	0.174751	0.216981	6	7	0.77	1.049	0.749	0.769	0.935	0.857	0.665	0.759	1.152	1.05	0.957	1.11	1.262
Q99JY0	Trifunctional enzyme subunit beta, mitochondrial OS=Mus musculus OX=10090 GN=Hadhb PE=1 SV=1	0.1752	-0.869133	6	7	0.694	3.158	0.846	1.435	0.886	0.961	0.924	0.891	0.63	0.789	0.507	0.68	0.676
Q9DB34	Charged multivesicular body protein 2a OS=Mus musculus OX=10090 GN=Chmp2a PE=1 SV=1	0.17539	0.192513	3	3				0.828	0.992	0.919					1.137	0.926	1.067
Q9JIG8	PRA1 family protein 2 OS=Mus musculus OX=10090 GN=Praf2 PE=1 SV=1	0.17546	0.31062	3	3				0.869	0.902	0.893					1.28	0.92	1.104
Q8K3G5	Inactive serine/threonine-protein kinase VRK3 OS=Mus musculus OX=10090 GN=Vrk3 PE=1 SV=2	0.175608	-0.275442	6	7	1.238	0.759	1.254	1.168	1.092	1.552	1.114	1.155	0.71	0.765	1.237	1.165	0.662
P21278	Guanine nucleotide-binding protein subunit alpha-11 OS=Mus musculus OX=10090 GN=Gna11 PE=1 SV=1	0.176149	0.082704	6	7	0.879	0.921	0.817	0.919	1.007	0.854	0.921	0.931	0.937	0.87	0.93	1.009	1.07
Q04736	Tyrosine-protein kinase Yes OS=Mus musculus OX=10090 GN=Yes1 PE=1 SV=3	0.176274	0.119757	6	7	0.927	0.964	0.852	0.978	0.97	0.906	1.185	0.849	1.005	1.189	0.913	1.037	0.917
P21981	Protein-glutamine gamma-glutamyltransferase 2 OS=Mus musculus OX=10090 GN=Tgm2 PE=1 SV=4	0.176285	0.211686	6	7	0.817	0.84	0.852	0.902	1.084	0.849	0.906	0.779	1.122	1.042	1.02	0.872	1.479
Q9WUU7	Cathepsin Z OS=Mus musculus OX=10090 GN=Ctsz PE=1 SV=1	0.176358	0.208258	6	7	1.066	0.796	0.866	0.911	1.062	0.928	1.064	0.862	1.232	0.871	1.474	0.872	1.212
Q8R088	Golgi phosphoprotein 3-like OS=Mus musculus OX=10090 GN=Golph3l PE=1 SV=1	0.176587	0.267648	6	7	1.131	1.011	1.075	1.169	1.043	1.261	1.732	1.67	0.838	1.579	1.582	1.12	0.875
Q9QYJ3	DnaJ homolog subfamily B member 1 OS=Mus musculus OX=10090 GN=Dnajb1 PE=1 SV=3	0.177571	-0.121196	6	7	0.927	0.949	1.143	1.045	0.972	1.157	1.097	0.894	0.844	1.032	0.871	1.056	0.849
Q9DC69	NADH dehydrogenase [ubiquinone] 1 alpha subcomplex subunit 9, mitochondrial OS=Mus musculus OX=10090 GN=Ndufa9 PE=1 SV=2	0.177756	-0.393458	6	7	1.168	2.137	0.916	1.065	1.228	0.918	0.954	0.944	0.941	0.905	0.906	0.803	1.148
P00405	Cytochrome c oxidase subunit 2 OS=Mus musculus OX=10090 GN=Mtco2 PE=1 SV=1	0.177762	-0.567928	6	7	1.081	2.616	0.837	1.252	1.055	0.953	0.948	0.914	0.884	0.853	0.86	0.777	0.898
Q8VE18	Protein SMG8 OS=Mus musculus OX=10090 GN=Smg8 PE=1 SV=1	0.177891	-0.216425	3	4	1.113	1.119	1.176				0.935	1.235	0.93	0.811
A6H6E2	Multimerin-2 OS=Mus musculus OX=10090 GN=Mmrn2 PE=1 SV=1	0.178118	0.123057	6	7	0.815	0.824	0.895	0.975	0.92	0.949	1.038	0.89	1.154	0.876	0.874	1.126	0.875
Q60597	2-oxoglutarate dehydrogenase, mitochondrial OS=Mus musculus OX=10090 GN=Ogdh PE=1 SV=3	0.178123	-0.66193	6	7	0.829	2.677	0.896	1.37	0.845	0.945	0.944	0.935	0.752	0.812	0.615	0.737	0.781
Q9CQZ5	NADH dehydrogenase [ubiquinone] 1 alpha subcomplex subunit 6 OS=Mus musculus OX=10090 GN=Ndufa6 PE=1 SV=1	0.178472	-0.479523	6	7	0.874	2.328	0.971	1.424	0.994	1.066	1.073	1.283	0.712	0.918	0.672	0.958	0.791
P07309	Transthyretin OS=Mus musculus OX=10090 GN=Ttr PE=1 SV=1	0.179282	-0.332153	6	7	0.781	0.79	0.828	1.363	1.307	1.333	0.584	0.691	0.647	1.117	0.725	1.205	0.964
Q9DCW4	Electron transfer flavoprotein subunit beta OS=Mus musculus OX=10090 GN=Etfb PE=1 SV=3	0.179441	-0.538496	6	7	0.87	2.241	0.685	1.314	0.99	0.883	0.868	0.856	0.86	0.809	0.676	0.678	0.862
Q8BMS1	Trifunctional enzyme subunit alpha, mitochondrial OS=Mus musculus OX=10090 GN=Hadha PE=1 SV=1	0.179666	-0.668367	6	7	0.787	2.648	0.78	1.305	0.963	0.933	0.903	0.888	0.762	0.778	0.607	0.702	0.804
Q99LU0	Charged multivesicular body protein 1b-1 OS=Mus musculus OX=10090 GN=Chmp1b1 PE=1 SV=1	0.17986	0.213565	6	7	1.286	1.026	0.769	0.917	1.249	0.949	1.286	1.244	1.24	1.024	1.417	0.804	1.367
Q69ZR9	Protein TASOR OS=Mus musculus OX=10090 GN=Tasor PE=1 SV=2	0.180444	0.294825	3	3				0.693	0.723	0.701					0.983	0.9	0.714
P22777	Plasminogen activator inhibitor 1 OS=Mus musculus OX=10090 GN=Serpine1 PE=1 SV=1	0.180513	0.44235	6	7	0.75	0.626	0.949	0.782	0.905	0.813	0.881	0.759	2.188	1.004	1.085	0.93	0.802
P04919	Band 3 anion transport protein OS=Mus musculus OX=10090 GN=Slc4a1 PE=1 SV=1	0.180646	0.282985	6	7	0.925	0.907	0.749	0.783	1.239	0.701	0.976	1.457	1.402	1.057	0.671	0.84	1.126
Q7TNC4	Putative RNA-binding protein Luc7-like 2 OS=Mus musculus OX=10090 GN=Luc7l2 PE=1 SV=1	0.180778	-0.175813	6	7	0.882	0.907	1.244	1.077	0.943	1.225	0.923	0.823	0.734	0.998	1.139	1.015	0.852
P60334	Cysteine dioxygenase type 1 OS=Mus musculus OX=10090 GN=Cdo1 PE=1 SV=1	0.180929	-0.406222	6	7	0.826	1.064	0.662	1.786	1.499	1.109	0.962	0.987	0.679	0.846	0.482	0.945	1.214
Q9CR57	60S ribosomal protein L14 OS=Mus musculus OX=10090 GN=Rpl14 PE=1 SV=3	0.180994	0.184468	6	7	0.97	0.639	1.019	0.988	0.896	0.973	0.934	0.773	1.281	1.161	1.172	0.962	0.989
Q91YT0	NADH dehydrogenase [ubiquinone] flavoprotein 1, mitochondrial OS=Mus musculus OX=10090 GN=Ndufv1 PE=1 SV=1	0.181013	-0.470126	6	7	1.017	2.318	0.866	1.232	1.022	0.992	1.024	1.068	0.832	0.909	0.78	0.831	0.828
Q8BP40	Lysophosphatidic acid phosphatase type 6 OS=Mus musculus OX=10090 GN=Acp6 PE=1 SV=1	0.181192	-0.139904	6	7	0.877	1.227	0.931	1.01	1.055	0.933	1.001	0.897	0.861	1.016	0.786	0.797	1.03
Q9CQN7	39S ribosomal protein L41, mitochondrial OS=Mus musculus OX=10090 GN=Mrpl41 PE=1 SV=1	0.181367	-0.44296	6	7	1.061	2.235	1.359	1.053	0.862	1.069	1.446	0.766	0.853	1.146	0.7	0.973	0.672
Q9DBP5	UMP-CMP kinase OS=Mus musculus OX=10090 GN=Cmpk1 PE=1 SV=1	0.181509	-0.193409	6	7	0.839	1.099	1.205	1.078	0.882	1.254	1.162	0.922	0.699	0.903	0.973	1.08	0.747
Q8R1F1	Protein Niban 2 OS=Mus musculus OX=10090 GN=Niban2 PE=1 SV=2	0.18174	0.108003	6	7	1.077	0.785	0.884	0.971	1.001	0.99	1.012	0.952	1.01	0.97	1.152	0.964	1.117
Q64253	Lymphocyte antigen 6E OS=Mus musculus OX=10090 GN=Ly6e PE=1 SV=2	0.181807	-0.365794	3	3				1.133	0.932	1.199					0.778	1.081	0.674
Q8BFS6	Serine/threonine-protein phosphatase CPPED1 OS=Mus musculus OX=10090 GN=Cpped1 PE=1 SV=1	0.181866	-0.174124	6	7	0.892	1.318	0.926	1.094	1.054	1.241	1.157	1.013	0.788	0.873	0.915	1.117	0.884
P70699	Lysosomal alpha-glucosidase OS=Mus musculus OX=10090 GN=Gaa PE=1 SV=2	0.182298	0.128129	6	7	1.109	0.975	0.922	0.964	1.113	0.862	1.049	0.957	1.041	0.944	1.302	1.072	1.215
Q8R086	Sulfite oxidase, mitochondrial OS=Mus musculus OX=10090 GN=Suox PE=1 SV=2	0.182564	-0.359812	6	7	0.847	1.925	0.921	1.172	1.036	1	1.072	0.767	0.767	0.907	0.796	0.99	0.975
O35678	Monoglyceride lipase OS=Mus musculus OX=10090 GN=Mgll PE=1 SV=1	0.182609	-0.517205	6	7	0.758	2.385	0.983	1.037	1.25	1.032	1.164	1.008	0.766	0.952	0.657	0.775	0.747
Q9JHH6	Carboxypeptidase B2 OS=Mus musculus OX=10090 GN=Cpb2 PE=1 SV=1	0.183038	0.582266	6	7	0.782	0.673	0.657	0.94	0.839	0.776	0.804	0.901	2.657	0.72	0.88	1.193	0.997
Q9EQ20	Methylmalonate-semialdehyde dehydrogenase [acylating], mitochondrial OS=Mus musculus OX=10090 GN=Aldh6a1 PE=1 SV=1	0.183067	-0.272603	6	7	0.963	1.615	0.844	1.241	1.26	0.889	1.046	1.102	0.907	0.962	0.708	0.784	1.07
Q9CQW7	Cytochrome c oxidase assembly factor 8 OS=Mus musculus OX=10090 GN=Coa8 PE=1 SV=1	0.183191	-0.204806	3	3				1.316	1.074	1.116					1.074	1.072	0.896
Q99KN2	Probable cytosolic iron-sulfur protein assembly protein CIAO1 OS=Mus musculus OX=10090 GN=Ciao1 PE=1 SV=1	0.183236	-0.315139	3	4	0.78	0.671	0.934				0.802	0.564	0.666	0.524
Q99K41	EMILIN-1 OS=Mus musculus OX=10090 GN=Emilin1 PE=1 SV=1	0.1834	0.203463	6	7	0.977	0.888	0.874	0.838	1.047	0.79	0.876	0.793	1.17	1.059	1.103	0.834	1.438
Q8K2A8	Dol-P-Man:Man(5)GlcNAc(2)-PP-Dol alpha-1,3-mannosyltransferase OS=Mus musculus OX=10090 GN=Alg3 PE=1 SV=2	0.183729	0.180216	3	3				0.996	0.891	0.969					1.127	0.949	1.16
P51174	Long-chain specific acyl-CoA dehydrogenase, mitochondrial OS=Mus musculus OX=10090 GN=Acadl PE=1 SV=2	0.183803	-0.881459	6	7	0.71	3.233	0.881	1.469	0.799	0.947	0.967	1.041	0.647	0.774	0.415	0.641	0.606
Q8QZR5	Alanine aminotransferase 1 OS=Mus musculus OX=10090 GN=Gpt PE=1 SV=3	0.183859	-0.45483	6	7	1.278	2.447	1.232	1.037	1.165	0.912	0.87	1.485	0.693	0.913	0.909	0.962	1.038
Q3ULD5	Methylcrotonoyl-CoA carboxylase beta chain, mitochondrial OS=Mus musculus OX=10090 GN=Mccc2 PE=1 SV=1	0.18389	-0.35848	6	7	0.831	1.864	0.85	1.181	1.076	1.019	1.111	1.044	0.835	1.002	0.611	0.863	0.741
Q7TMR0	Lysosomal Pro-X carboxypeptidase OS=Mus musculus OX=10090 GN=Prcp PE=1 SV=2	0.184006	0.182444	6	7	1.123	0.744	1.082	0.891	0.941	0.967	1.344	0.99	0.911	1.055	1.337	0.871	1.102
Q9DCV4	Regulator of microtubule dynamics protein 1 OS=Mus musculus OX=10090 GN=Rmdn1 PE=1 SV=2	0.184123	-0.284968	3	3				1.41	1.18	1.042					1.117	0.849	1.015
Q8CI04	Conserved oligomeric Golgi complex subunit 3 OS=Mus musculus OX=10090 GN=Cog3 PE=1 SV=3	0.184168	0.182498	6	7	0.734	0.63	0.95	0.929	0.972	1.1	0.904	0.887	1.208	0.929	0.987	1.025	1.097
P49222	Erythrocyte membrane protein band 4.2 OS=Mus musculus OX=10090 GN=Epb42 PE=1 SV=3	0.184594	0.250985	6	7	1.122	0.922	0.786	0.867	1.301	0.739	0.944	1.392	1.421	1.018	0.964	0.849	1.377
Q9JK88	Serpin I2 OS=Mus musculus OX=10090 GN=Serpini2 PE=1 SV=1	0.184708	0.664397	6	7	1.357	0.268	0.514	1.066	0.923	0.96	0.733	2.37	0.536	2.598	0.962	1.172	1.037
Q9DCS3	Enoyl-[acyl-carrier-protein] reductase, mitochondrial OS=Mus musculus OX=10090 GN=Mecr PE=1 SV=2	0.185436	-0.384429	6	7	0.781	1.938	0.834	1.255	1.027	1.027	0.988	0.84	0.82	1.012	0.775	0.858	0.84
P53395	Lipoamide acyltransferase component of branched-chain alpha-keto acid dehydrogenase complex, mitochondrial OS=Mus musculus OX=10090 GN=Dbt PE=1 SV=2	0.185491	-0.326003	6	7	0.83	1.744	0.844	1.191	1.087	0.913	1.039	0.811	0.848	1.037	0.738	0.718	0.96
Q9WUM5	Succinate--CoA ligase [ADP/GDP-forming] subunit alpha, mitochondrial OS=Mus musculus OX=10090 GN=Suclg1 PE=1 SV=4	0.185502	-0.757287	6	7	0.735	3.03	0.857	1.5	0.976	0.93	0.944	0.797	0.81	0.826	0.6	0.679	0.885
Q8BK72	28S ribosomal protein S27, mitochondrial OS=Mus musculus OX=10090 GN=Mrps27 PE=1 SV=2	0.185531	-0.201525	6	7	0.789	1.101	1.013	1.311	0.946	1.086	1.042	0.808	0.961	0.96	0.723	1.151	0.692
O35857	Mitochondrial import inner membrane translocase subunit TIM44 OS=Mus musculus OX=10090 GN=Timm44 PE=1 SV=2	0.18633	-0.312804	6	7	0.822	1.747	0.95	1.114	0.966	0.92	0.971	0.881	0.782	0.906	0.854	0.829	0.9
Q80UY1	Carnosine N-methyltransferase OS=Mus musculus OX=10090 GN=Carnmt1 PE=1 SV=1	0.186886	-0.230325	3	3				0.995	0.93	1.145					0.962	0.921	0.734
P26039	Talin-1 OS=Mus musculus OX=10090 GN=Tln1 PE=1 SV=2	0.186985	0.13487	6	7	0.816	0.811	1.044	0.865	1.034	1.028	0.927	1.059	1.221	0.863	0.971	1.016	1.114
Q9Z1P6	NADH dehydrogenase [ubiquinone] 1 alpha subcomplex subunit 7 OS=Mus musculus OX=10090 GN=Ndufa7 PE=1 SV=3	0.187362	-0.44684	6	7	0.948	2.245	0.954	1.167	1.026	0.92	0.86	0.971	0.922	0.925	0.767	0.793	0.976
Q99LE6	ATP-binding cassette sub-family F member 2 OS=Mus musculus OX=10090 GN=Abcf2 PE=1 SV=1	0.187558	-0.140105	6	7	1.103	1.115	0.968	0.917	0.858	1.002	0.873	1.018	0.737	0.877	1.073	0.997	0.738
Q9D0M3	Cytochrome c1, heme protein, mitochondrial OS=Mus musculus OX=10090 GN=Cyc1 PE=1 SV=1	0.18758	-0.796103	6	7	0.78	3.147	0.869	1.378	0.926	0.946	1.049	0.832	0.711	0.84	0.59	0.738	0.646
Q9CYL5	Golgi-associated plant pathogenesis-related protein 1 OS=Mus musculus OX=10090 GN=Glipr2 PE=1 SV=3	0.188002	0.196216	6	7	0.811	0.558	1.069	1.025	0.983	1.103	0.979	1.058	1.014	1.074	1.256	1.081	0.955
D3Z4S3	Putative peptidyl-tRNA hydrolase PTRHD1 OS=Mus musculus OX=10090 GN=Ptrhd1 PE=1 SV=1	0.188234	-0.116045	6	7	1.01	0.97	1.037	1.069	0.933	1.151	1.011	0.78	0.914	0.944	1.151	1.01	0.832
O70475	UDP-glucose 6-dehydrogenase OS=Mus musculus OX=10090 GN=Ugdh PE=1 SV=1	0.188485	-0.129576	6	7	1.223	0.915	1.086	1.02	1.169	1.058	1.158	0.894	0.868	1.03	1.108	1.028	0.815
Q91WQ3	Tyrosine--tRNA ligase, cytoplasmic OS=Mus musculus OX=10090 GN=Yars PE=1 SV=3	0.188548	0.0904137	6	7	0.951	0.915	0.954	1.03	1.004	1.048	1.022	0.883	0.971	1.111	1.178	1.019	1.147
P05977	Myosin light chain 1/3, skeletal muscle isoform OS=Mus musculus OX=10090 GN=Myl1 PE=1 SV=2	0.188548	-2.01094	3	4	2.452	0.572	3.33				0.499	0.671	0.59	0.342
Q8CGM2	Retinitis pigmentosa 1-like 1 protein OS=Mus musculus OX=10090 GN=Rp1l1 PE=1 SV=1	0.188793	-0.548179	3	3				1.278	0.933	1.642					0.814	1.156	0.665
Q8K1R3	Polyribonucleotide nucleotidyltransferase 1, mitochondrial OS=Mus musculus OX=10090 GN=Pnpt1 PE=1 SV=1	0.188838	-0.205949	6	7	1.221	1.406	1.299	1.047	0.852	1.067	0.945	1.335	0.943	1.097	0.955	0.993	0.703
Q91WS0	CDGSH iron-sulfur domain-containing protein 1 OS=Mus musculus OX=10090 GN=Cisd1 PE=1 SV=1	0.18891	-0.737208	6	7	0.906	2.934	0.925	1.145	0.838	0.919	0.734	1.1	0.672	0.809	0.589	0.786	0.676
O08688	Calpain-5 OS=Mus musculus OX=10090 GN=Capn5 PE=1 SV=1	0.189018	-0.275685	6	7	1.417	1.235	1.143	0.755	1.625	0.884	1.001	0.895	1.08	0.999	0.861	1.092	0.875
Q8BH95	Enoyl-CoA hydratase, mitochondrial OS=Mus musculus OX=10090 GN=Echs1 PE=1 SV=1	0.189224	-0.590431	6	7	0.772	2.652	0.889	1.356	1.073	0.999	1.031	0.937	0.785	0.892	0.713	0.76	0.88
E9QAT4	Protein transport protein Sec16A OS=Mus musculus OX=10090 GN=Sec16a PE=1 SV=1	0.189951	0.24173	6	7	1.081	0.944	0.842	0.846	0.917	0.73	1.133	1.502	0.739	1.068	1.278	0.833	0.841
Q4KMM3	Oxidation resistance protein 1 OS=Mus musculus OX=10090 GN=Oxr1 PE=1 SV=3	0.189954	-0.231716	6	7	1.07	0.982	1.077	1.12	1.299	1.593	0.943	0.985	0.723	0.99	1.092	1.47	0.892
Q8BHS6	Armadillo repeat-containing X-linked protein 3 OS=Mus musculus OX=10090 GN=Armcx3 PE=1 SV=1	0.190248	0.171311	6	7	0.846	0.64	0.85	0.772	0.896	0.901	1.11	0.682	1.002	0.898	1.036	0.994	0.722
P18572	Basigin OS=Mus musculus OX=10090 GN=Bsg PE=1 SV=2	0.190731	-0.30798	6	7	1.032	1.832	0.948	1.069	0.956	0.986	1.035	1.102	0.961	0.977	0.747	0.797	0.811
A2AG50	MAP7 domain-containing protein 2 OS=Mus musculus OX=10090 GN=Map7d2 PE=1 SV=1	0.190811	0.355647	3	3				0.821	1.099	1.074					1.414	0.987	1.43
B8JK39	Integrin alpha-9 OS=Mus musculus OX=10090 GN=Itga9 PE=1 SV=1	0.190824	0.0934	3	3				0.775	0.832	0.875					0.893	0.85	0.905
Q70E20	Sushi, nidogen and EGF-like domain-containing protein 1 OS=Mus musculus OX=10090 GN=Sned1 PE=2 SV=2	0.190869	0.345379	6	7	1.296	0.988	1.225	0.589	0.747	0.98	1.196	2.054	0.918	1.34	0.959	1.26	0.907
Q9Z2Z6	Mitochondrial carnitine/acylcarnitine carrier protein OS=Mus musculus OX=10090 GN=Slc25a20 PE=1 SV=1	0.191046	-0.795298	6	7	0.852	3.226	0.829	1.327	0.951	0.977	1.015	0.799	0.756	0.854	0.624	0.7	0.739
P23607	Zinc finger autosomal protein OS=Mus musculus OX=10090 GN=Zfa PE=3 SV=1	0.19194	-0.22538	3	4	0.926	0.832	1.082				0.879	0.811	0.742	0.807
Q99KD5	Protein unc-45 homolog A OS=Mus musculus OX=10090 GN=Unc45a PE=1 SV=2	0.192007	0.190499	6	7	0.967	0.853	0.91	0.733	0.955	0.797	1.114	0.613	1.197	1.058	1.157	0.842	0.962
P68254	14-3-3 protein theta OS=Mus musculus OX=10090 GN=Ywhaq PE=1 SV=1	0.192361	0.1158	6	7	0.827	0.83	0.848	0.884	1.041	0.915	0.895	0.897	1.127	0.871	0.984	0.873	1.11
P62073	Mitochondrial import inner membrane translocase subunit Tim10 OS=Mus musculus OX=10090 GN=Timm10 PE=1 SV=1	0.192424	-0.541506	6	7	0.847	2.345	1.153	0.87	0.761	1.064	0.948	0.926	0.671	0.822	0.679	0.923	0.674
Q9Z1G4	V-type proton ATPase 116 kDa subunit a isoform 1 OS=Mus musculus OX=10090 GN=Atp6v0a1 PE=1 SV=3	0.192495	0.391869	6	7	0.792	0.565	0.743	0.869	1.191	0.763	0.839	0.573	1.828	0.928	1.228	0.782	1.358
Q9WVA2	Mitochondrial import inner membrane translocase subunit Tim8 A OS=Mus musculus OX=10090 GN=Timm8a1 PE=1 SV=1	0.192537	-0.244501	6	7	1.329	1.662	0.817	1.081	1.007	1.14	0.965	1.042	0.955	0.88	1.159	0.942	0.986
Q8CAQ8-2	Isoform 2 of MICOS complex subunit Mic60 OS=Mus musculus OX=10090 GN=Immt	0.192575	-0.42206	6	7	0.84	1.96	0.937	1.111	0.747	0.966	1.009	0.942	0.644	0.938	0.698	0.803	0.679
Q9CQV5	28S ribosomal protein S24, mitochondrial OS=Mus musculus OX=10090 GN=Mrps24 PE=1 SV=1	0.193232	-0.258455	3	3				1.039	0.955	0.774					0.721	0.717	0.876
Q9JKF7	39S ribosomal protein L39, mitochondrial OS=Mus musculus OX=10090 GN=Mrpl39 PE=1 SV=4	0.193339	-0.32839	6	7	0.928	1.8	1.019	1.089	0.828	0.985	1.162	1.039	0.748	0.897	0.782	0.874	0.676
Q64437	All-trans-retinol dehydrogenase [NAD(+)] ADH7 OS=Mus musculus OX=10090 GN=Adh7 PE=2 SV=2	0.194019	-0.118887	3	3				1.006	1.005	0.884					0.849	0.891	0.926
Q8BH79	Anoctamin-10 OS=Mus musculus OX=10090 GN=Ano10 PE=1 SV=1	0.194614	-0.1218	6	7	1.249	0.988	0.892	1.133	1.007	1.101	0.898	0.951	0.975	0.892	0.931	1.139	1.044
O54890	Integrin beta-3 OS=Mus musculus OX=10090 GN=Itgb3 PE=1 SV=2	0.19484	0.396325	6	7	0.642	0.638	1.34	0.671	0.922	1.18	0.967	1.226	1.856	0.824	0.695	1.672	1.041
P18181	CD48 antigen OS=Mus musculus OX=10090 GN=Cd48 PE=1 SV=1	0.194874	0.240941	6	7	0.888	0.66	1.174	0.991	0.867	1.06	1.479	1.383	0.789	1.059	1.111	1.16	0.795
Q8BHN1	Gamma-taxilin OS=Mus musculus OX=10090 GN=Txlng PE=1 SV=1	0.195045	0.174589	3	3				0.823	1.027	0.964					0.984	1.045	1.147
Q99LY9	NADH dehydrogenase [ubiquinone] iron-sulfur protein 5 OS=Mus musculus OX=10090 GN=Ndufs5 PE=1 SV=3	0.195052	-0.52087	6	7	1.025	2.386	0.912	1.065	0.883	0.899	0.959	1.011	0.792	0.922	0.739	0.69	0.717
Q80U28	MAP kinase-activating death domain protein OS=Mus musculus OX=10090 GN=Madd PE=1 SV=2	0.195494	-0.250816	6	7	1.491	1.504	0.974	0.932	0.982	1.037	1.167	1.221	1.023	0.892	0.648	0.938	0.896
Q61771	Kinesin-like protein KIF3B OS=Mus musculus OX=10090 GN=Kif3b PE=1 SV=1	0.195688	-0.116093	6	7	1.216	0.974	1.182	1.006	1.101	1.217	1.149	1.039	0.844	1.015	1.056	1.183	0.922
Q8K212	Phosphofurin acidic cluster sorting protein 1 OS=Mus musculus OX=10090 GN=Pacs1 PE=1 SV=2	0.195888	0.123298	6	7	1.013	0.842	1.044	0.944	0.876	1.146	1.181	1.214	1.036	0.962	1.088	1.082	0.89
O09044	Synaptosomal-associated protein 23 OS=Mus musculus OX=10090 GN=Snap23 PE=1 SV=1	0.195903	0.188651	6	7	1.059	0.964	1.176	0.784	0.949	0.856	1.371	1.412	0.902	1.06	1.039	0.904	1.008
Q9Z2I0	Mitochondrial proton/calcium exchanger protein OS=Mus musculus OX=10090 GN=Letm1 PE=1 SV=1	0.196584	-0.573371	6	7	0.81	2.629	1.114	1.187	0.933	0.977	0.995	1.226	0.69	0.867	0.645	0.794	0.781
Q8BKC5	Importin-5 OS=Mus musculus OX=10090 GN=Ipo5 PE=1 SV=3	0.196897	0.0759116	6	7	0.975	0.86	1.005	0.973	1.073	1.074	1.081	1.015	0.995	1.022	1.092	1.132	0.992
Q9DCC8	Mitochondrial import receptor subunit TOM20 homolog OS=Mus musculus OX=10090 GN=Tomm20 PE=1 SV=1	0.19727	-0.299518	6	7	1.285	1.716	1.161	1.025	0.853	1.087	0.847	1.397	0.701	1.096	0.807	1.249	0.659
Q60862	Origin recognition complex subunit 2 OS=Mus musculus OX=10090 GN=Orc2 PE=1 SV=1	0.197664	0.628682	6	7	0.653	0.512	0.405	0.58	1.307	0.601	0.537	0.621	1.651	0.771	0.971	0.629	2.14
Q920A5	Retinoid-inducible serine carboxypeptidase OS=Mus musculus OX=10090 GN=Scpep1 PE=1 SV=2	0.198356	0.202259	6	7	0.845	0.665	0.905	1.124	1.055	1.127	1.225	0.692	1.166	1.022	1.271	1.138	1.165
P13412	Troponin I, fast skeletal muscle OS=Mus musculus OX=10090 GN=Tnni2 PE=2 SV=2	0.198495	-2.18681	3	4	2.242	0.515	3.451				0.446	0.444	0.468	0.46
P12023	Amyloid-beta A4 protein OS=Mus musculus OX=10090 GN=App PE=1 SV=3	0.198648	0.24516	6	7	0.809	0.593	0.774	0.935	0.853	0.932	0.726	0.749	1.437	0.844	1.012	1.143	0.859
Q8BMF4	Dihydrolipoyllysine-residue acetyltransferase component of pyruvate dehydrogenase complex, mitochondrial OS=Mus musculus OX=10090 GN=Dlat PE=1 SV=2	0.198706	-0.665552	6	7	0.745	2.788	0.846	1.336	0.939	0.961	1.057	0.857	0.695	0.878	0.612	0.695	0.807
Q61704	Inter-alpha-trypsin inhibitor heavy chain H3 OS=Mus musculus OX=10090 GN=Itih3 PE=1 SV=3	0.198865	0.330537	6	7	0.905	0.703	0.824	1.033	1.108	0.998	1.231	0.902	2.067	1.112	0.846	0.911	1.104
Q6PHN9	Ras-related protein Rab-35 OS=Mus musculus OX=10090 GN=Rab35 PE=1 SV=1	0.198919	0.21721	6	7	0.67	0.651	0.887	1.048	0.93	0.982	0.941	0.698	1.219	0.948	0.966	1.313	0.924
P08228	Superoxide dismutase [Cu-Zn] OS=Mus musculus OX=10090 GN=Sod1 PE=1 SV=2	0.199871	-0.129979	6	7	1.093	1.296	0.91	1.029	1.076	0.945	1.036	1.124	0.974	0.952	0.873	0.865	0.945
P20918	Plasminogen OS=Mus musculus OX=10090 GN=Plg PE=1 SV=3	0.200165	0.32358	6	7	0.942	0.702	0.809	0.917	1.143	0.85	0.931	0.959	1.999	0.994	1.046	0.857	1.044
P06745	Glucose-6-phosphate isomerase OS=Mus musculus OX=10090 GN=Gpi PE=1 SV=4	0.200881	-0.143485	6	7	0.967	1.381	1.059	1.039	0.943	1.068	0.982	1.14	0.969	0.865	1.021	0.949	0.894
Q8CI78	Required for meiotic nuclear division protein 1 homolog OS=Mus musculus OX=10090 GN=Rmnd1 PE=1 SV=1	0.20103	-0.356786	3	3				1.2	0.925	1.111					0.647	1.077	0.803
Q9CR61	NADH dehydrogenase [ubiquinone] 1 beta subcomplex subunit 7 OS=Mus musculus OX=10090 GN=Ndufb7 PE=1 SV=3	0.201067	-0.610803	6	7	0.865	2.695	0.932	1.245	0.895	0.973	0.937	1.282	0.724	0.868	0.567	0.801	0.631
O70492	Sorting nexin-3 OS=Mus musculus OX=10090 GN=Snx3 PE=1 SV=3	0.201098	-0.175648	6	7	1.137	1.147	1.188	1.022	0.86	1.114	1.301	0.696	0.849	0.829	1.09	1.025	0.891
Q9CXD6	Mitochondrial calcium uniporter regulator 1 OS=Mus musculus OX=10090 GN=Mcur1 PE=1 SV=1	0.2011	-0.272311	6	7	0.684	1.223	1.063	1.227	1.005	1.208	1.107	0.508	0.931	0.901	0.714	1.332	0.699
Q91YP3	Deoxyribose-phosphate aldolase OS=Mus musculus OX=10090 GN=Dera PE=1 SV=1	0.201237	0.243418	3	3				0.996	0.996	0.723					1.149	1.049	1.016
Q6PNC0	DmX-like protein 1 OS=Mus musculus OX=10090 GN=Dmxl1 PE=1 SV=1	0.201311	-0.161757	3	3				1.201	1.356	1.252					1.029	1.104	1.272
Q91ZA3	Propionyl-CoA carboxylase alpha chain, mitochondrial OS=Mus musculus OX=10090 GN=Pcca PE=1 SV=2	0.201553	-0.409286	6	7	0.966	2.091	0.85	1.145	0.994	0.892	1.052	0.975	0.799	0.936	0.702	0.731	0.9
Q8K0D5	Elongation factor G, mitochondrial OS=Mus musculus OX=10090 GN=Gfm1 PE=1 SV=1	0.201685	-0.323115	6	7	0.807	1.766	1.052	1.17	0.872	1.021	1.205	1.043	0.736	0.948	0.702	0.962	0.641
P13542	Myosin-8 OS=Mus musculus OX=10090 GN=Myh8 PE=2 SV=2	0.201888	-1.58802	3	4	3.088	0.791	3.927				0.742	1.383	0.651	0.686
Q9D7N9	Adipocyte plasma membrane-associated protein OS=Mus musculus OX=10090 GN=Apmap PE=1 SV=1	0.202061	-0.18287	6	7	1.005	1.449	1.027	0.965	1.021	0.906	1.084	1.089	0.867	0.927	0.832	0.794	0.957
Q8R0N6	Hydroxyacid-oxoacid transhydrogenase, mitochondrial OS=Mus musculus OX=10090 GN=Adhfe1 PE=1 SV=2	0.202088	-0.45171	6	7	0.814	2.116	1.03	1.188	0.876	0.937	1.089	1.318	0.691	0.822	0.514	0.803	0.701
A2AJI0	MAP7 domain-containing protein 1 OS=Mus musculus OX=10090 GN=Map7d1 PE=1 SV=1	0.202129	0.133861	3	3				1.135	1.051	1.023					1.285	1.129	1.107
Q9QUM9	Proteasome subunit alpha type-6 OS=Mus musculus OX=10090 GN=Psma6 PE=1 SV=1	0.20254	0.0992335	6	7	0.953	0.809	0.952	0.953	1.032	1.031	1.029	0.931	0.981	1.039	1.226	0.935	1.02
Q9D1C8	Vacuolar protein sorting-associated protein 28 homolog OS=Mus musculus OX=10090 GN=Vps28 PE=1 SV=1	0.20272	0.209437	6	7	0.889	0.593	0.99	0.914	1.093	1.009	1.211	0.646	1.147	1.17	1.21	0.922	1.097
E9PYH6	Histone-lysine N-methyltransferase SETD1A OS=Mus musculus OX=10090 GN=Setd1a PE=1 SV=1	0.203043	-0.52499	3	4	0.96	0.977	1.538				1.12	0.875	0.516	0.709
Q62351	Transferrin receptor protein 1 OS=Mus musculus OX=10090 GN=Tfrc PE=1 SV=1	0.203131	0.183428	6	7	0.916	0.738	0.864	0.839	0.95	0.914	1.161	0.648	1.26	1	0.996	0.794	1.058
P15508	Spectrin beta chain, erythrocytic OS=Mus musculus OX=10090 GN=Sptb PE=1 SV=4	0.203183	0.284249	6	7	0.91	0.882	0.826	0.793	1.265	0.686	0.907	1.516	1.449	1.003	0.692	0.841	1.21
P30051	Transcriptional enhancer factor TEF-1 OS=Mus musculus OX=10090 GN=Tead1 PE=1 SV=2	0.203453	0.0874628	3	3				1.189	1.233	1.114					1.22	1.217	1.32
Q3UH60	Disco-interacting protein 2 homolog B OS=Mus musculus OX=10090 GN=Dip2b PE=1 SV=1	0.203612	0.193714	6	7	0.953	0.845	1.255	0.902	0.885	0.894	1.328	0.908	1.059	1.425	0.852	1.104	0.975
Q99MN9	Propionyl-CoA carboxylase beta chain, mitochondrial OS=Mus musculus OX=10090 GN=Pccb PE=1 SV=2	0.203799	-0.499214	6	7	0.857	2.388	0.915	1.3	0.974	0.926	1.099	1.048	0.755	1.003	0.602	0.776	0.792
Q925I1	ATPase family AAA domain-containing protein 3 OS=Mus musculus OX=10090 GN=Atad3 PE=1 SV=1	0.203816	-0.158096	6	7	0.981	1.356	0.864	1.099	1.021	1.086	0.954	0.953	0.809	0.804	1.103	1.088	0.988
Q9Z1B3	1-phosphatidylinositol 4,5-bisphosphate phosphodiesterase beta-1 OS=Mus musculus OX=10090 GN=Plcb1 PE=1 SV=2	0.204081	-0.202872	3	4	0.993	1.163	0.918				0.905	0.893	0.876	0.887
Q61292	Laminin subunit beta-2 OS=Mus musculus OX=10090 GN=Lamb2 PE=1 SV=2	0.204127	0.277897	6	7	0.808	0.849	0.709	0.898	1.202	0.721	0.836	0.789	1.086	1.262	1.011	0.761	1.592
P24063	Integrin alpha-L OS=Mus musculus OX=10090 GN=Itgal PE=1 SV=2	0.204342	0.162438	6	7	1.244	0.944	1.167	0.936	0.926	1.214	1.058	1.362	1.332	1.152	1.43	1.172	0.891
Q9QYR9	Acyl-coenzyme A thioesterase 2, mitochondrial OS=Mus musculus OX=10090 GN=Acot2 PE=1 SV=2	0.204365	-0.454148	6	7	1.007	2.171	0.776	1.094	0.878	0.927	0.927	0.964	0.759	0.783	0.792	0.783	0.828
P35737	Class II histocompatibility antigen, M beta 1 chain OS=Mus musculus OX=10090 GN=H2-DMb1 PE=2 SV=1	0.204634	0.173119	6	7	1.2	0.913	0.962	0.898	1.048	0.93	1.51	1.11	0.916	1.026	1.293	0.963	1.01
P97807	Fumarate hydratase, mitochondrial OS=Mus musculus OX=10090 GN=Fh PE=1 SV=3	0.204861	-0.488582	6	7	0.746	2.318	0.789	1.418	1.046	1.007	0.966	0.909	0.85	0.805	0.807	0.841	0.912
P00920	Carbonic anhydrase 2 OS=Mus musculus OX=10090 GN=Ca2 PE=1 SV=4	0.20511	0.30934	6	7	0.933	0.904	0.645	0.832	1.261	0.707	0.964	1.598	1.491	1.035	0.715	0.761	1.072
P14602	Heat shock protein beta-1 OS=Mus musculus OX=10090 GN=Hspb1 PE=1 SV=3	0.205227	0.235158	6	7	0.898	0.917	0.84	0.816	1.218	0.753	0.892	1.085	1.183	1.124	0.874	0.768	1.547
Q9CPZ8	COX assembly mitochondrial protein homolog OS=Mus musculus OX=10090 GN=Cmc1 PE=1 SV=1	0.20535	-0.540139	3	4	0.941	1.508	0.91				0.996	0.61	0.753	0.721
Q8BJ71	Nuclear pore complex protein Nup93 OS=Mus musculus OX=10090 GN=Nup93 PE=1 SV=1	0.205633	0.0962073	6	7	1.15	0.816	0.929	0.969	0.953	0.998	1.02	1.063	1.043	1.012	1.101	0.957	1.056
O88342	WD repeat-containing protein 1 OS=Mus musculus OX=10090 GN=Wdr1 PE=1 SV=3	0.205797	0.188657	6	7	0.875	0.753	0.971	0.912	1.104	1	0.973	0.85	1.091	0.907	1.345	0.909	1.391
P11404	Fatty acid-binding protein, heart OS=Mus musculus OX=10090 GN=Fabp3 PE=1 SV=5	0.205907	-1.16554	6	7	0.939	4.127	0.683	1.354	0.768	0.762	0.811	0.79	0.902	0.639	0.445	0.412	0.491
P12787	Cytochrome c oxidase subunit 5A, mitochondrial OS=Mus musculus OX=10090 GN=Cox5a PE=1 SV=2	0.205929	-0.484136	6	7	0.915	2.401	0.917	1.183	0.931	1.024	0.934	1.146	0.763	0.858	0.745	0.945	0.757
Q922P9	Putative oxidoreductase GLYR1 OS=Mus musculus OX=10090 GN=Glyr1 PE=1 SV=1	0.206052	0.346135	6	7	1.295	1.044	1.368	0.933	0.629	1.058	1.598	2.064	1.66	1.39	0.838	1.1	0.733
P97450	ATP synthase-coupling factor 6, mitochondrial OS=Mus musculus OX=10090 GN=Atp5pf PE=1 SV=1	0.206067	0.10374	6	7	0.801	0.931	1.028	0.922	0.866	1.003	1.016	1.142	0.932	1.073	0.854	1.033	0.909
O08532	Voltage-dependent calcium channel subunit alpha-2/delta-1 OS=Mus musculus OX=10090 GN=Cacna2d1 PE=1 SV=1	0.206109	0.108426	6	7	0.922	0.918	0.834	0.877	1.035	0.85	0.871	1.031	1.106	0.96	0.839	0.902	1.128
Q78PY7	Staphylococcal nuclease domain-containing protein 1 OS=Mus musculus OX=10090 GN=Snd1 PE=1 SV=1	0.206167	0.112103	6	7	1.178	0.861	0.989	0.926	0.895	1.026	1.009	1.063	1.085	1.215	1.109	1.001	0.926
Q64516-1	Isoform 1 of Glycerol kinase OS=Mus musculus OX=10090 GN=Gk	0.206416	-0.342444	6	7	0.751	1.909	0.991	1.216	0.954	1.155	1.082	1.011	0.697	1.111	0.732	0.928	0.858
Q9CS72	Filamin-A-interacting protein 1 OS=Mus musculus OX=10090 GN=Filip1 PE=1 SV=2	0.206621	-0.323545	3	4	1.346	1.258	1.413				0.834	1.017	0.872	1.557
Q9CQS4	Solute carrier family 25 member 46 OS=Mus musculus OX=10090 GN=Slc25a46 PE=1 SV=1	0.206924	-0.243885	3	3				1.023	0.787	0.974					0.765	0.901	0.685
P52825	Carnitine O-palmitoyltransferase 2, mitochondrial OS=Mus musculus OX=10090 GN=Cpt2 PE=1 SV=2	0.206956	-0.406817	6	7	0.849	2.13	0.942	1.164	1.067	0.898	1.102	0.919	0.873	0.871	0.698	0.809	0.932
P29788	Vitronectin OS=Mus musculus OX=10090 GN=Vtn PE=1 SV=2	0.206989	0.247368	6	7	0.866	0.576	1.109	0.964	1.074	0.953	0.975	0.928	1.628	0.842	1.086	1.261	0.955
Q80ZM8	Cardiolipin synthase (CMP-forming) OS=Mus musculus OX=10090 GN=Crls1 PE=1 SV=1	0.207649	-0.610129	3	4	1.246	1.361	0.682				0.59	0.782	0.841	0.66
P35564	Calnexin OS=Mus musculus OX=10090 GN=Canx PE=1 SV=1	0.207662	0.149988	6	7	0.802	0.669	1.019	1.044	1.025	1.01	0.979	0.869	1.092	0.978	1.159	0.995	1.137
P54797	Transport and Golgi organization 2 homolog OS=Mus musculus OX=10090 GN=Tango2 PE=1 SV=1	0.207752	0.20287	6	7	1.194	1.073	1.248	0.845	1.039	0.893	1.455	1.169	1.167	1.663	0.997	0.999	0.999
Q921E2	Ras-related protein Rab-31 OS=Mus musculus OX=10090 GN=Rab31 PE=1 SV=1	0.207958	0.213336	6	7	0.88	0.595	0.837	0.943	1.117	1.045	0.886	0.86	0.998	0.871	1.337	1.058	1.317
P28862	Stromelysin-1 OS=Mus musculus OX=10090 GN=Mmp3 PE=2 SV=2	0.20798	-0.156675	6	7	1.092	1.17	1.198	0.901	0.82	1.256	0.953	1.03	0.839	1.011	0.942	1.11	0.852
P45591	Cofilin-2 OS=Mus musculus OX=10090 GN=Cfl2 PE=1 SV=1	0.208075	0.124091	6	7	0.959	0.964	0.808	0.857	1.017	0.766	0.95	0.862	0.975	1.035	0.917	0.883	1.207
Q3UHC2	Leucine-rich repeat serine/threonine-protein kinase 1 OS=Mus musculus OX=10090 GN=Lrrk1 PE=1 SV=1	0.208352	-0.875775	3	4	2.591	1.191	3.124				1.05	1.388	1.145	1.435
Q9QUI0	Transforming protein RhoA OS=Mus musculus OX=10090 GN=Rhoa PE=1 SV=1	0.208468	0.122431	6	7	1.106	0.958	1.108	1.073	1.035	1.109	1.284	1.435	0.941	1.002	1.219	1.086	1.147
Q64444	Carbonic anhydrase 4 OS=Mus musculus OX=10090 GN=Ca4 PE=1 SV=1	0.208688	-0.343826	6	7	1.131	2.038	0.857	1.265	0.989	1.103	1.332	1.139	0.891	0.88	0.673	0.987	0.885
Q6P9R2	Serine/threonine-protein kinase OSR1 OS=Mus musculus OX=10090 GN=Oxsr1 PE=1 SV=1	0.208734	0.1389	6	7	0.815	0.743	1.047	0.972	1.032	0.915	0.924	0.873	1.222	0.888	1.078	1.002	1.109
P54071	Isocitrate dehydrogenase [NADP], mitochondrial OS=Mus musculus OX=10090 GN=Idh2 PE=1 SV=3	0.208766	-0.239069	6	7	0.974	1.63	0.885	1.149	0.976	0.912	0.966	0.895	0.871	0.957	0.933	0.885	0.944
P97314	Cysteine and glycine-rich protein 2 OS=Mus musculus OX=10090 GN=Csrp2 PE=1 SV=3	0.208941	0.245436	6	7	0.859	0.826	0.656	0.792	1.093	0.758	0.772	0.753	1.224	1.032	0.948	0.749	1.415
Q8C0J6	Ankyrin repeat domain-containing protein SOWAHC OS=Mus musculus OX=10090 GN=Sowahc PE=1 SV=2	0.209164	-0.37838	3	3				1.079	0.86	1.338					0.83	0.992	0.699
P56392	Cytochrome c oxidase subunit 7A1, mitochondrial OS=Mus musculus OX=10090 GN=Cox7a1 PE=1 SV=1	0.209258	-1.18019	6	7	0.874	4.827	0.985	1.448	0.885	0.92	0.842	1.118	0.58	0.797	0.442	0.669	0.669
Q9D1L0	Coiled-coil-helix-coiled-coil-helix domain-containing protein 2 OS=Mus musculus OX=10090 GN=Chchd2 PE=2 SV=1	0.209382	-0.185319	6	7	1.282	1.363	1.081	0.999	0.894	1.027	1.03	1.282	0.943	1.034	0.856	0.981	0.693
P16406	Glutamyl aminopeptidase OS=Mus musculus OX=10090 GN=Enpep PE=1 SV=1	0.209393	0.146711	6	7	0.904	0.811	0.848	0.888	1.067	0.819	0.934	0.855	1.135	0.982	0.995	0.765	1.227
P58064	28S ribosomal protein S6, mitochondrial OS=Mus musculus OX=10090 GN=Mrps6 PE=1 SV=3	0.209781	-0.325297	6	7	0.799	1.761	0.954	1.212	0.835	0.932	1.038	1	0.796	0.823	0.732	0.934	0.723
Q9CXJ1	Probable glutamate--tRNA ligase, mitochondrial OS=Mus musculus OX=10090 GN=Ears2 PE=1 SV=1	0.210218	-0.218502	3	3				1.082	0.884	0.873					0.907	0.71	0.823
Q99LC9	Peroxisome assembly factor 2 OS=Mus musculus OX=10090 GN=Pex6 PE=1 SV=1	0.210235	0.160704	3	3				1.065	1.061	1.048					1.088	1.144	1.316
Q9Z2V4	Phosphoenolpyruvate carboxykinase, cytosolic [GTP] OS=Mus musculus OX=10090 GN=Pck1 PE=1 SV=1	0.21028	-0.349548	6	7	0.929	1.774	0.733	1.25	1.481	0.779	0.987	1.011	0.835	0.944	0.855	0.681	1.047
Q8BFR5	Elongation factor Tu, mitochondrial OS=Mus musculus OX=10090 GN=Tufm PE=1 SV=1	0.210461	-0.261685	6	7	0.825	1.701	0.989	1.153	0.984	0.973	1.039	0.877	0.867	0.901	0.902	0.906	0.955
Q3U2P1	Protein transport protein Sec24A OS=Mus musculus OX=10090 GN=Sec24a PE=1 SV=1	0.210764	0.172597	6	7	1.093	1.109	0.747	0.945	0.773	1.112	1.27	1.024	1.182	1.144	0.81	1.2	0.969
Q9DB15	39S ribosomal protein L12, mitochondrial OS=Mus musculus OX=10090 GN=Mrpl12 PE=1 SV=2	0.210875	-0.317093	6	7	0.915	1.999	1.067	1.191	1.006	1.078	1.157	1.111	0.758	0.988	0.85	0.997	0.934
Q64518	Sarcoplasmic/endoplasmic reticulum calcium ATPase 3 OS=Mus musculus OX=10090 GN=Atp2a3 PE=1 SV=3	0.210981	0.240094	6	7	0.682	0.743	1.194	0.914	0.973	1.199	1.035	1.216	1.482	0.908	0.803	1.387	1.03
P19788	Matrix Gla protein OS=Mus musculus OX=10090 GN=Mgp PE=3 SV=1	0.21128	0.512474	6	7	1.042	0.78	0.715	0.843	1.05	0.797	0.727	0.894	2.766	0.983	1.241	0.923	1.165
Q9R1C7	Pre-mRNA-processing factor 40 homolog A OS=Mus musculus OX=10090 GN=Prpf40a PE=1 SV=1	0.211504	0.158123	6	7	0.917	0.634	1.013	0.925	1.017	1.14	1.051	0.894	1.153	0.952	1.2	1.061	1.039
Q8BJZ4	28S ribosomal protein S35, mitochondrial OS=Mus musculus OX=10090 GN=Mrps35 PE=1 SV=2	0.211507	-0.235234	6	7	0.985	1.677	1	1.161	0.926	1.022	1.074	0.918	0.824	1.048	0.91	1.108	0.829
P20108	Thioredoxin-dependent peroxide reductase, mitochondrial OS=Mus musculus OX=10090 GN=Prdx3 PE=1 SV=1	0.211559	-0.43454	6	7	0.757	2.151	0.868	1.215	0.964	1.014	1.114	0.936	0.727	0.872	0.668	0.876	0.823
P51863	V-type proton ATPase subunit d 1 OS=Mus musculus OX=10090 GN=Atp6v0d1 PE=1 SV=2	0.211598	0.259006	6	7	0.743	0.592	1.008	0.979	1.038	1.02	1.01	0.566	1.381	0.974	1.363	0.959	1.258
P61255	60S ribosomal protein L26 OS=Mus musculus OX=10090 GN=Rpl26 PE=1 SV=1	0.21164	0.40473	6	7	0.659	0.419	0.68	1.055	1.061	0.892	0.589	0.471	1.75	1.009	1.272	1.08	1.19
Q8BWT1	3-ketoacyl-CoA thiolase, mitochondrial OS=Mus musculus OX=10090 GN=Acaa2 PE=1 SV=3	0.211697	-0.981018	6	7	0.712	3.782	0.802	1.435	0.834	0.913	0.827	1.035	0.612	0.734	0.55	0.623	0.63
Q8C3I8	Protein HGH1 homolog OS=Mus musculus OX=10090 GN=Hgh1 PE=1 SV=1	0.212026	0.183341	3	4	0.73	0.634	0.741				0.827	0.631	0.849	0.88
Q91YL2	E3 ubiquitin-protein ligase RNF126 OS=Mus musculus OX=10090 GN=Rnf126 PE=1 SV=1	0.212044	-0.126257	6	7	1.249	1.112	1.014	0.956	1.002	1.096	0.977	1.153	0.935	0.959	0.916	1.164	0.768
Q80Y17	Lethal(2) giant larvae protein homolog 1 OS=Mus musculus OX=10090 GN=Llgl1 PE=1 SV=1	0.212416	0.240115	6	7	1.191	1.124	1.319	1.114	1.297	1.324	1.598	1.934	0.967	1.196	1.99	1.448	1.021
P62996	Transformer-2 protein homolog beta OS=Mus musculus OX=10090 GN=Tra2b PE=1 SV=1	0.212837	0.347808	6	7	0.835	0.568	1.063	0.835	1.297	0.772	1.029	0.765	0.999	1.111	1.736	0.698	1.635
Q8VCM3	Zinc finger FYVE domain-containing protein 21 OS=Mus musculus OX=10090 GN=Zfyve21 PE=1 SV=2	0.212901	0.399299	3	4	0.718	0.564	0.809				0.863	0.593	0.977	1.244
O08553	Dihydropyrimidinase-related protein 2 OS=Mus musculus OX=10090 GN=Dpysl2 PE=1 SV=2	0.213294	0.0709238	6	7	0.969	0.862	0.843	0.963	0.991	1.045	0.999	1.06	0.955	1.007	1.006	0.971	0.954
P19783	Cytochrome c oxidase subunit 4 isoform 1, mitochondrial OS=Mus musculus OX=10090 GN=Cox4i1 PE=1 SV=2	0.213328	-0.630093	6	7	0.849	2.833	0.899	1.188	0.904	0.976	1.008	0.868	0.7	0.85	0.737	0.837	0.766
P53811	Phosphatidylinositol transfer protein beta isoform OS=Mus musculus OX=10090 GN=Pitpnb PE=1 SV=2	0.213633	0.0976836	6	7	0.928	0.826	0.951	0.998	0.923	0.986	1.149	0.821	1.019	1.122	0.94	1	0.955
Q7TMC8	L-fucose kinase OS=Mus musculus OX=10090 GN=Fcsk PE=1 SV=1	0.213924	-0.143098	6	7	1.172	1.291	1.113	1.064	1.069	0.928	1.213	0.99	0.961	1.212	0.753	0.952	0.931
P42128	Forkhead box protein K1 OS=Mus musculus OX=10090 GN=Foxk1 PE=1 SV=2	0.214067	0.230989	6	7	0.769	0.873	1.233	0.917	1.197	1.072	1.112	1.364	0.687	1.075	1.598	1.128	1.335
Q9CXZ1	NADH dehydrogenase [ubiquinone] iron-sulfur protein 4, mitochondrial OS=Mus musculus OX=10090 GN=Ndufs4 PE=1 SV=3	0.214124	-0.579271	6	7	0.846	2.695	0.817	1.285	0.952	1.03	0.98	1.035	0.67	0.959	0.655	0.844	0.811
Q91V61	Sideroflexin-3 OS=Mus musculus OX=10090 GN=Sfxn3 PE=1 SV=1	0.214709	0.0802227	6	7	1.138	0.943	0.99	0.935	0.949	1.001	1.157	1.064	1.084	1.062	0.901	1.007	1.071
P62962	Profilin-1 OS=Mus musculus OX=10090 GN=Pfn1 PE=1 SV=2	0.214747	0.158077	6	7	0.854	0.749	1.021	1.055	0.956	1.257	1.104	1.154	1.245	0.895	1.131	1.169	0.972
Q9WV96	Mitochondrial import inner membrane translocase subunit Tim10 B OS=Mus musculus OX=10090 GN=Timm10b PE=1 SV=1	0.214767	-0.600993	6	7	1	2.92	1.315	0.976	0.868	1.014	1.211	0.861	0.925	0.999	0.74	0.851	0.638
Q3V4B5	COMM domain-containing protein 6 OS=Mus musculus OX=10090 GN=Commd6 PE=1 SV=1	0.215016	0.193621	6	7	1.092	0.974	1.015	1.136	0.854	0.841	1.04	1.651	1.111	1.047	0.854	1.139	1.046
O35143	ATPase inhibitor, mitochondrial OS=Mus musculus OX=10090 GN=ATP5IF1 PE=1 SV=2	0.215054	0.570085	6	7	0.538	0.302	0.586	0.842	1.358	0.83	0.665	0.388	1.84	0.855	1.303	0.729	1.938
Q9JHL1	Na(+)/H(+) exchange regulatory cofactor NHE-RF2 OS=Mus musculus OX=10090 GN=Slc9a3r2 PE=1 SV=2	0.215542	-0.143096	6	7	0.754	1.147	0.946	1.138	0.953	1.044	1.013	0.919	0.786	0.963	0.755	0.97	0.914
Q9WVR4	Fragile X mental retardation syndrome-related protein 2 OS=Mus musculus OX=10090 GN=Fxr2 PE=1 SV=1	0.215833	0.12236	6	7	1.028	0.901	1.045	0.87	1.126	0.887	0.894	1.169	1.127	1.137	1.087	0.854	1.17
Q9DCT8	Cysteine-rich protein 2 OS=Mus musculus OX=10090 GN=Crip2 PE=1 SV=1	0.215884	0.0912712	6	7	0.934	0.886	0.815	0.905	0.943	0.874	0.989	0.803	1.003	1.005	0.975	0.809	1.074
Q923D5	WW domain-binding protein 11 OS=Mus musculus OX=10090 GN=Wbp11 PE=1 SV=2	0.215924	0.152701	6	7	0.826	0.688	1.079	0.924	0.908	1.068	1.089	0.837	0.977	1.034	1.214	0.893	1.08
P40630	Transcription factor A, mitochondrial OS=Mus musculus OX=10090 GN=Tfam PE=1 SV=2	0.216359	-0.102649	6	7	0.962	1.207	1.054	1.026	0.867	1.066	0.973	1.092	0.888	0.926	0.975	0.94	0.923
P08030	Adenine phosphoribosyltransferase OS=Mus musculus OX=10090 GN=Aprt PE=1 SV=2	0.216473	0.128544	6	7	1	0.709	1.03	0.971	0.912	0.981	1.001	0.987	1.048	0.953	1.282	0.944	0.931
Q06138	Calcium-binding protein 39 OS=Mus musculus OX=10090 GN=Cab39 PE=1 SV=2	0.216596	0.198232	6	7	0.673	0.629	0.869	0.96	0.991	0.968	0.836	0.636	1.2	1.004	1.087	0.999	1.051
O88545	COP9 signalosome complex subunit 6 OS=Mus musculus OX=10090 GN=Cops6 PE=1 SV=1	0.217137	0.138041	6	7	0.875	0.997	0.937	1.076	0.947	0.95	1.182	1.257	0.744	1.198	0.941	1.048	1.053
Q8VD75	Huntingtin-interacting protein 1 OS=Mus musculus OX=10090 GN=Hip1 PE=1 SV=2	0.217313	0.101323	6	7	0.983	0.877	0.885	0.891	0.965	0.885	0.951	0.789	1.06	0.995	0.997	0.9	1.174
P01801	Ig heavy chain V-III region J606 OS=Mus musculus OX=10090 PE=1 SV=1	0.217326	0.354797	6	7	0.809	0.594	1.173	1.213	0.863	0.869	1.898	0.712	1.062	0.78	1.079	1.682	1.024
O54734	Dolichyl-diphosphooligosaccharide--protein glycosyltransferase 48 kDa subunit OS=Mus musculus OX=10090 GN=Ddost PE=1 SV=2	0.217779	0.101552	6	7	0.993	0.724	0.97	1.031	0.994	1.008	0.967	0.943	1.005	1.11	1.071	1.039	1.025
Q8BK30	NADH dehydrogenase [ubiquinone] flavoprotein 3, mitochondrial OS=Mus musculus OX=10090 GN=Ndufv3 PE=1 SV=1	0.218106	-0.419739	6	7	0.787	2.219	0.966	1.511	0.927	1.099	1.061	1.253	0.806	1.057	0.698	0.86	0.814
Q9D6S7	Ribosome-recycling factor, mitochondrial OS=Mus musculus OX=10090 GN=Mrrf PE=1 SV=1	0.218168	-0.168118	6	7	0.884	1.174	0.904	1.088	0.963	1.143	1.235	0.964	0.651	0.914	0.786	0.995	0.847
P54869	Hydroxymethylglutaryl-CoA synthase, mitochondrial OS=Mus musculus OX=10090 GN=Hmgcs2 PE=1 SV=2	0.218239	0.271358	6	7	1.031	0.674	0.671	0.813	0.987	0.688	0.966	0.646	1.446	1.103	0.712	0.788	1.188
Q9CR46	Spindle and kinetochore-associated protein 2 OS=Mus musculus OX=10090 GN=Ska2 PE=1 SV=1	0.218258	0.743168	6	7	0.477	0.496	0.38	0.487	1.166	0.343	0.575	0.458	1.428	0.722	0.658	0.44	2.259
Q8BVU0	DISP complex protein LRCH3 OS=Mus musculus OX=10090 GN=Lrch3 PE=1 SV=3	0.218298	0.0956418	3	3				0.805	0.877	0.915					0.881	0.932	0.962
P06151	L-lactate dehydrogenase A chain OS=Mus musculus OX=10090 GN=Ldha PE=1 SV=3	0.218344	-0.172279	6	7	0.875	1.299	1.153	1.126	0.882	1.172	1.092	1.197	0.853	0.908	0.822	1.097	0.768
P12382	ATP-dependent 6-phosphofructokinase, liver type OS=Mus musculus OX=10090 GN=Pfkl PE=1 SV=4	0.21843	-0.211509	6	7	1.113	1.583	1.048	0.967	0.961	1.063	1.233	1.203	0.854	0.935	0.89	0.795	0.876
Q3UBX0	Transmembrane protein 109 OS=Mus musculus OX=10090 GN=Tmem109 PE=1 SV=2	0.218724	0.155908	6	7	0.799	0.619	0.843	0.964	1.012	1.013	0.924	0.767	1.024	0.973	0.986	1.021	1.129
Q64008	Ras-related protein Rab-34 OS=Mus musculus OX=10090 GN=Rab34 PE=1 SV=2	0.219176	-0.161189	3	4	0.924	1.071	1.051				1.076	0.871	0.786	0.899
Q9D855	Cytochrome b-c1 complex subunit 7 OS=Mus musculus OX=10090 GN=Uqcrb PE=1 SV=3	0.219425	-0.697956	6	7	0.783	3.022	0.933	1.299	0.812	0.964	1.003	1.115	0.703	0.841	0.548	0.775	0.634
Q8R5K4	Nucleolar protein 6 OS=Mus musculus OX=10090 GN=Nol6 PE=2 SV=2	0.219448	0.19672	3	3				0.967	0.723	0.829					0.982	0.982	0.923
P35831	Tyrosine-protein phosphatase non-receptor type 12 OS=Mus musculus OX=10090 GN=Ptpn12 PE=1 SV=3	0.219936	0.129966	6	7	0.97	0.806	1.008	0.976	1.046	1.18	1.115	0.937	0.95	1.041	1.339	1.181	1.079
Q9WVL0	Maleylacetoacetate isomerase OS=Mus musculus OX=10090 GN=Gstz1 PE=1 SV=1	0.220101	-0.281877	6	7	0.765	1.265	0.878	1.2	1.527	0.876	1.036	0.884	0.663	0.862	0.702	0.787	1.314
Q3UPH7	Rho guanine nucleotide exchange factor 40 OS=Mus musculus OX=10090 GN=Arhgef40 PE=1 SV=1	0.220212	0.157631	3	3				0.987	0.926	0.85					0.909	1.08	1.093
Q9CR51	V-type proton ATPase subunit G 1 OS=Mus musculus OX=10090 GN=Atp6v1g1 PE=1 SV=3	0.220386	0.253851	6	7	0.518	0.482	0.965	0.861	0.815	0.997	0.948	0.593	1.038	1.016	1.155	0.829	0.873
Q8QZT1	Acetyl-CoA acetyltransferase, mitochondrial OS=Mus musculus OX=10090 GN=Acat1 PE=1 SV=1	0.220906	-0.323338	6	7	0.627	1.623	0.767	1.298	1.159	0.963	0.918	0.665	0.894	0.847	0.73	0.831	1.117
Q9D0S9	Histidine triad nucleotide-binding protein 2, mitochondrial OS=Mus musculus OX=10090 GN=Hint2 PE=1 SV=1	0.221355	-0.256044	6	7	1.174	1.696	0.836	1.051	1.185	0.911	1.073	0.973	0.893	0.888	0.922	0.711	1.235
Q8R4N0	Citramalyl-CoA lyase, mitochondrial OS=Mus musculus OX=10090 GN=Clybl PE=1 SV=2	0.221477	-0.430395	6	7	0.601	2.046	0.815	1.296	1.08	0.962	0.932	0.835	0.834	0.845	0.62	0.758	1.063
P10630	Eukaryotic initiation factor 4A-II OS=Mus musculus OX=10090 GN=Eif4a2 PE=1 SV=2	0.222159	-0.109774	6	7	1.05	1.24	1.041	1.04	0.91	1.013	1.043	1.028	0.83	1.105	0.878	1.039	0.882
Q9DCG2	CD302 antigen OS=Mus musculus OX=10090 GN=Cd302 PE=1 SV=2	0.222565	0.703033	6	7	0.47	0.413	0.549	0.71	1.373	0.584	0.742	0.457	2.049	0.676	1.014	0.484	2.363
P57780	Alpha-actinin-4 OS=Mus musculus OX=10090 GN=Actn4 PE=1 SV=1	0.222709	0.0853866	6	7	0.903	0.919	1.001	0.998	0.971	1.028	0.97	1.187	0.896	1.099	0.912	1.064	1.076
P52196	Thiosulfate sulfurtransferase OS=Mus musculus OX=10090 GN=Tst PE=1 SV=3	0.222724	-0.205907	6	7	1.201	1.387	0.803	1.06	1.225	0.85	1.05	1.089	1.04	0.865	0.746	0.738	1.073
P10852	4F2 cell-surface antigen heavy chain OS=Mus musculus OX=10090 GN=Slc3a2 PE=1 SV=1	0.222852	0.11248	6	7	1.047	0.813	0.997	0.948	0.966	1.043	0.995	0.929	0.93	1.251	1.187	1.089	0.952
P06797	Cathepsin L1 OS=Mus musculus OX=10090 GN=Ctsl PE=1 SV=2	0.222891	0.465449	6	7	0.701	0.547	0.892	0.982	1.36	0.853	0.755	0.841	1.807	0.838	1.437	0.67	2.246
Q99L47	Hsc70-interacting protein OS=Mus musculus OX=10090 GN=St13 PE=1 SV=1	0.223047	-0.116236	6	7	0.932	1.104	1.088	1.088	0.923	1.112	1.103	0.987	0.766	1.034	0.921	1.101	0.812
P0CL69	Zinc finger protein 703 OS=Mus musculus OX=10090 GN=Znf703 PE=1 SV=1	0.223229	0.437234	3	4	0.808	1.024	1.014				1.388	0.651	1.636	1.463
P70122	Ribosome maturation protein SBDS OS=Mus musculus OX=10090 GN=Sbds PE=1 SV=4	0.223235	0.110025	6	7	0.958	0.849	1.052	1.032	0.946	1.083	1.196	0.788	1.095	1.075	1.111	1.059	1.13
Q9WTP7	GTP:AMP phosphotransferase AK3, mitochondrial OS=Mus musculus OX=10090 GN=Ak3 PE=1 SV=3	0.223299	-0.280469	6	7	0.884	1.77	0.942	1.154	1.009	0.932	1.045	1.06	0.721	1.017	0.748	0.875	0.961
Q8BVQ5	Protein phosphatase methylesterase 1 OS=Mus musculus OX=10090 GN=Ppme1 PE=1 SV=5	0.223465	-0.243836	6	7	1.555	1.423	1.55	1.199	0.928	1.004	1.572	1.092	1.178	1.159	0.798	1.02	0.727
Q8BYK6	YTH domain-containing family protein 3 OS=Mus musculus OX=10090 GN=Ythdf3 PE=1 SV=2	0.223474	-0.172365	6	7	1.185	0.977	1.08	0.956	0.859	1.178	1.12	1.126	0.657	0.954	0.935	0.998	0.665
P62897	Cytochrome c, somatic OS=Mus musculus OX=10090 GN=Cycs PE=1 SV=2	0.223531	-0.361362	6	7	1.283	2.041	0.771	1.048	1.067	0.879	0.992	0.989	0.999	0.828	0.981	0.704	0.945
P97789	5'-3' exoribonuclease 1 OS=Mus musculus OX=10090 GN=Xrn1 PE=1 SV=1	0.223557	-0.269038	6	7	1.783	1.478	1.145	1.186	0.999	1.424	1.161	1.296	0.938	0.869	0.941	1.794	0.761
O54879	High mobility group protein B3 OS=Mus musculus OX=10090 GN=Hmgb3 PE=1 SV=3	0.223776	-0.138372	6	7	1.068	1.008	1.342	1.175	1.045	1.149	1.251	1.193	0.819	1.06	0.918	1.095	0.858
Q9R112	Sulfide:quinone oxidoreductase, mitochondrial OS=Mus musculus OX=10090 GN=Sqor PE=1 SV=3	0.223923	0.135029	6	7	1.178	1.012	0.921	1.017	1.075	0.972	1.152	1.244	1.07	1.043	1.102	0.859	1.441
Q9R1Z8	Vinexin OS=Mus musculus OX=10090 GN=Sorbs3 PE=1 SV=1	0.224191	0.193096	6	7	0.807	0.834	0.823	0.906	1.304	0.926	0.886	0.874	1.268	1.134	1.046	0.93	1.331
Q61191	Host cell factor 1 OS=Mus musculus OX=10090 GN=Hcfc1 PE=1 SV=2	0.224708	0.132986	6	7	0.869	0.712	0.998	0.981	1.005	0.977	1.11	0.741	1.024	1.077	1.151	0.962	1.025
P12246	Serum amyloid P-component OS=Mus musculus OX=10090 GN=Apcs PE=1 SV=2	0.224728	1.29993	6	7	1.007	0.424	0.522	0.259	0.309	0.272	1.104	0.661	4.073	0.704	0.614	0.406	0.461
Q9QYB8	Beta-adducin OS=Mus musculus OX=10090 GN=Add2 PE=1 SV=4	0.224915	0.301196	6	7	1.12	0.769	0.673	0.621	0.962	0.577	0.94	1.093	1.522	0.952	0.834	0.54	0.907
Q922D8	C-1-tetrahydrofolate synthase, cytoplasmic OS=Mus musculus OX=10090 GN=Mthfd1 PE=1 SV=4	0.22509	0.0734994	6	7	0.982	0.929	0.945	0.944	1.121	0.961	1.037	1.102	0.988	1.093	1.063	0.893	1.045
Q61206	Platelet-activating factor acetylhydrolase IB subunit beta OS=Mus musculus OX=10090 GN=Pafah1b2 PE=1 SV=2	0.225562	-0.154847	6	7	1.075	0.881	1.066	1.035	1.01	1.171	1.018	0.616	0.814	1.188	1.006	1.053	0.842
Q80Y55	BSD domain-containing protein 1 OS=Mus musculus OX=10090 GN=Bsdc1 PE=1 SV=1	0.225764	-0.293463	6	7	1.282	1.276	0.916	1.394	1.224	1.959	0.84	1.172	0.741	0.859	1.765	1.254	1.033
P58771	Tropomyosin alpha-1 chain OS=Mus musculus OX=10090 GN=Tpm1 PE=1 SV=1	0.225813	-3.29339	3	4	2.098	0.216	4.017				0.264	0.389	0.01	0.198
Q9DB42	Zinc finger protein 593 OS=Mus musculus OX=10090 GN=Znf593 PE=1 SV=2	0.226052	-0.182307	6	7	1.27	1.042	1.082	1.438	1.277	1.238	1.114	1.261	0.871	0.986	1.552	0.892	0.878
Q61595	Kinectin OS=Mus musculus OX=10090 GN=Ktn1 PE=1 SV=1	0.226447	0.129201	6	7	0.814	0.732	0.998	0.995	0.925	1.033	1.049	0.889	0.812	1.043	1.086	1.168	0.967
Q05421	Cytochrome P450 2E1 OS=Mus musculus OX=10090 GN=Cyp2e1 PE=1 SV=1	0.226576	0.318981	6	7	0.726	0.969	0.707	1.014	1.077	0.771	1.517	0.907	1.103	1.267	0.557	0.689	1.621
O55142	60S ribosomal protein L35a OS=Mus musculus OX=10090 GN=Rpl35a PE=1 SV=2	0.226898	0.227978	6	7	0.765	0.563	0.89	1.028	1.024	1.044	0.921	0.639	1.202	1.017	1.264	0.92	1.298
Q6P1H6	Ankyrin repeat and LEM domain-containing protein 2 OS=Mus musculus OX=10090 GN=Ankle2 PE=1 SV=2	0.226928	-0.166989	6	7	1.431	1.286	1.446	1.046	0.945	1.228	1.21	1.163	0.83	1.027	1.315	1.178	0.948
Q80XU3	Nuclear ubiquitous casein and cyclin-dependent kinase substrate 1 OS=Mus musculus OX=10090 GN=Nucks1 PE=1 SV=1	0.227058	0.406163	6	7	0.781	0.274	1.027	0.777	0.802	1.033	1.022	0.271	1.098	0.941	1.715	0.957	1.253
Q64521	Glycerol-3-phosphate dehydrogenase, mitochondrial OS=Mus musculus OX=10090 GN=Gpd2 PE=1 SV=2	0.227133	-0.780126	6	7	0.864	3.367	0.8	1.259	0.902	0.917	0.874	1.055	0.794	0.753	0.611	0.655	0.767
Q9D051	Pyruvate dehydrogenase E1 component subunit beta, mitochondrial OS=Mus musculus OX=10090 GN=Pdhb PE=1 SV=1	0.227668	-0.849877	6	7	0.729	3.626	0.897	1.297	0.907	0.945	0.953	1.017	0.644	0.768	0.573	0.725	0.758
O08736	Caspase-12 OS=Mus musculus OX=10090 GN=Casp12 PE=1 SV=1	0.228159	-0.196857	6	7	0.822	0.991	1.189	1.08	0.871	1.263	1.058	0.777	0.761	0.793	0.923	1.275	0.74
P27048	Small nuclear ribonucleoprotein-associated protein B OS=Mus musculus OX=10090 GN=Snrpb PE=1 SV=1	0.228274	0.0895842	6	7	1.061	0.847	0.988	1.076	1.045	1.122	1.148	1.039	1.001	1.019	1.22	1.162	1.032
Q9D0Q7	39S ribosomal protein L45, mitochondrial OS=Mus musculus OX=10090 GN=Mrpl45 PE=1 SV=1	0.228452	-0.264024	6	7	0.849	1.761	0.964	0.995	1.143	1.038	1.081	0.795	0.833	0.821	1.031	0.94	1.057
P63038	60 kDa heat shock protein, mitochondrial OS=Mus musculus OX=10090 GN=Hspd1 PE=1 SV=1	0.228578	-0.183617	6	7	0.835	1.446	0.9	1.187	1.099	0.957	1.007	0.855	0.95	0.913	0.961	0.885	1.028
P01942	Hemoglobin subunit alpha OS=Mus musculus OX=10090 GN=Hba PE=1 SV=2	0.228644	0.318417	6	7	1.022	0.841	0.595	0.772	1.339	0.673	0.875	1.296	1.699	0.944	0.801	0.772	1.239
O08800	Serpin B8 OS=Mus musculus OX=10090 GN=Serpinb8 PE=1 SV=2	0.228684	0.182423	6	7	1.161	0.901	1.051	0.804	0.738	1.081	1.351	1.36	0.87	1.075	1.045	0.941	0.952
Q921W0	Charged multivesicular body protein 1a OS=Mus musculus OX=10090 GN=Chmp1a PE=1 SV=1	0.228886	0.134915	6	7	1.155	0.814	1.078	0.941	0.977	0.924	1.182	0.852	1.096	0.929	1.27	1.021	1.194
P06909	Complement factor H OS=Mus musculus OX=10090 GN=Cfh PE=1 SV=2	0.229364	0.254708	6	7	1.11	0.818	0.774	0.949	0.973	0.887	0.964	1.117	1.837	0.973	0.99	0.898	0.892
P51885	Lumican OS=Mus musculus OX=10090 GN=Lum PE=1 SV=2	0.229451	0.100723	6	7	0.919	0.821	0.857	0.975	1.063	0.954	0.907	0.975	1.037	1.06	0.858	0.981	1.174
O89023	Tripeptidyl-peptidase 1 OS=Mus musculus OX=10090 GN=Tpp1 PE=1 SV=2	0.22953	0.173517	6	7	1.154	0.639	1.084	1.018	0.994	0.995	1.27	0.748	1.166	1.019	1.194	1.164	1.181
Q501J7	Phosphatase and actin regulator 4 OS=Mus musculus OX=10090 GN=Phactr4 PE=1 SV=2	0.229808	0.479593	3	4	1.046	1.271	0.913				1.262	2.316	1.357	1.07
P41216	Long-chain-fatty-acid--CoA ligase 1 OS=Mus musculus OX=10090 GN=Acsl1 PE=1 SV=2	0.229937	-0.512984	6	7	0.734	2.385	0.785	1.2	1.069	0.92	1.078	1.119	0.704	0.814	0.44	0.742	0.902
Q80UW8	DNA-directed RNA polymerases I, II, and III subunit RPABC1 OS=Mus musculus OX=10090 GN=Polr2e PE=1 SV=1	0.23022	0.151297	3	3				1.041	1.063	0.962					1.251	1.018	1.136
Q8BWW4	La-related protein 4 OS=Mus musculus OX=10090 GN=Larp4 PE=1 SV=2	0.230522	-0.157596	6	7	1.611	1.266	1.132	1.055	1.101	1.084	1.15	0.971	1.034	1.271	1.151	0.983	1.022
P04117	Fatty acid-binding protein, adipocyte OS=Mus musculus OX=10090 GN=Fabp4 PE=1 SV=3	0.230617	-0.332465	6	7	0.956	1.983	0.844	1.22	1.097	0.938	1.254	0.976	0.891	0.93	0.724	0.795	0.951
Q91WD5	NADH dehydrogenase [ubiquinone] iron-sulfur protein 2, mitochondrial OS=Mus musculus OX=10090 GN=Ndufs2 PE=1 SV=1	0.230746	-0.45526	6	7	1.023	2.345	0.76	1.114	0.952	0.971	0.944	1.103	0.805	0.834	0.822	0.794	0.795
Q921G6	Leucine-rich repeat and calponin homology domain-containing protein 4 OS=Mus musculus OX=10090 GN=Lrch4 PE=1 SV=1	0.23088	0.444853	3	3				0.778	0.994	0.814					1.544	0.957	1.019
Q80Y83-11	Isoform 11 of Dixin OS=Mus musculus OX=10090 GN=Dixdc1	0.231239	0.587127	6	7	0.833	0.944	0.576	0.686	1.002	0.527	0.907	2.699	1.304	1.078	0.432	0.645	0.941
Q3UJU9	Regulator of microtubule dynamics protein 3 OS=Mus musculus OX=10090 GN=Rmdn3 PE=1 SV=2	0.231383	-0.456135	6	7	0.804	2.29	0.949	1.094	0.895	1.008	1.168	1.018	0.64	0.928	0.658	0.891	0.684
Q91YE7	RNA-binding protein 5 OS=Mus musculus OX=10090 GN=Rbm5 PE=1 SV=1	0.231676	0.243802	6	7	0.872	0.946	0.999	0.886	0.667	0.873	1.173	1.539	0.836	1.119	0.824	1.143	0.609
P15105	Glutamine synthetase OS=Mus musculus OX=10090 GN=Glul PE=1 SV=6	0.231804	-0.407456	6	7	0.835	2.22	0.893	1.218	1.213	0.914	1.114	1.224	0.787	0.907	0.618	0.776	0.989
Q8JZS9	39S ribosomal protein L48, mitochondrial OS=Mus musculus OX=10090 GN=Mrpl48 PE=1 SV=1	0.232335	-0.389242	6	7	0.791	1.975	1.198	1.194	0.756	1.173	1.155	1.339	0.585	0.791	0.66	1.23	0.553
Q8C4B4	Protein unc-119 homolog B OS=Mus musculus OX=10090 GN=Unc119b PE=1 SV=1	0.232486	-0.206867	6	7	1.358	1.148	1.4	0.907	0.965	1.154	0.866	1.314	0.694	1.345	0.944	0.88	0.964
Q99LR1	Lysophosphatidylserine lipase ABHD12 OS=Mus musculus OX=10090 GN=Abhd12 PE=1 SV=2	0.232627	0.162311	6	7	0.813	0.668	0.939	0.954	1.09	0.955	1.011	0.8	1.139	0.931	1.244	0.846	1.104
Q91Y97	Fructose-bisphosphate aldolase B OS=Mus musculus OX=10090 GN=Aldob PE=1 SV=3	0.23284	-0.423226	6	7	1.168	2.002	0.718	0.766	1.749	0.892	1.025	1.283	0.859	0.842	0.946	0.648	0.744
O89103	Complement component C1q receptor OS=Mus musculus OX=10090 GN=Cd93 PE=1 SV=1	0.233085	0.116172	6	7	1	0.994	0.883	0.878	0.911	0.99	1.106	0.923	1.32	0.958	0.925	1.02	0.9
P05017	Insulin-like growth factor I OS=Mus musculus OX=10090 GN=Igf1 PE=1 SV=2	0.233494	-0.130482	3	4	1.091	0.957	0.924				0.895	0.891	0.926	0.908
Q9WUU8	TNFAIP3-interacting protein 1 OS=Mus musculus OX=10090 GN=Tnip1 PE=1 SV=1	0.233719	-0.181744	6	7	1.121	1.003	1.33	1.103	0.83	1.297	1.163	0.864	0.706	1.056	1.149	1.141	0.796
P21570	Angiogenin OS=Mus musculus OX=10090 GN=Ang PE=1 SV=1	0.233994	0.27402	6	7	1.019	0.858	0.775	0.85	0.982	0.936	1.103	0.768	1.893	0.997	1.051	0.955	0.879
Q9D7B6	Isobutyryl-CoA dehydrogenase, mitochondrial OS=Mus musculus OX=10090 GN=Acad8 PE=1 SV=2	0.234086	-0.314466	6	7	0.878	1.912	0.914	1.053	1.033	0.987	1.128	0.914	0.663	0.975	0.836	0.898	0.944
Q9CXF4	TBC1 domain family member 15 OS=Mus musculus OX=10090 GN=Tbc1d15 PE=1 SV=1	0.234193	0.199042	6	7	0.911	0.882	0.89	0.955	0.748	0.846	1.083	1.464	0.807	1.138	0.85	0.936	0.729
Q8BVA5	Lipid droplet-associated hydrolase OS=Mus musculus OX=10090 GN=Ldah PE=1 SV=1	0.234316	-0.153248	6	7	0.743	1.211	0.976	1.073	1.083	1.208	1.096	0.921	0.776	0.852	0.96	1.048	0.95
P50427	Steryl-sulfatase OS=Mus musculus OX=10090 GN=Sts PE=1 SV=1	0.2344	0.268765	3	3				0.996	1.156	0.905					1.365	0.982	1.336
Q8C0N2	Glycerol-3-phosphate acyltransferase 3 OS=Mus musculus OX=10090 GN=Gpat3 PE=1 SV=1	0.234559	0.38325	3	4	0.824	0.754	0.702				1.047	1.391	0.656	0.871
Q9ERT9	Protein phosphatase 1 regulatory subunit 1A OS=Mus musculus OX=10090 GN=Ppp1r1a PE=1 SV=1	0.234571	-0.265887	3	3				0.932	0.696	0.802					0.535	0.754	0.732
Q00915	Retinol-binding protein 1 OS=Mus musculus OX=10090 GN=Rbp1 PE=1 SV=2	0.235104	0.191941	6	7	0.863	0.79	0.726	0.865	1.044	0.837	0.853	0.823	1.131	0.787	0.984	0.844	1.408
Q8BG05	Heterogeneous nuclear ribonucleoprotein A3 OS=Mus musculus OX=10090 GN=Hnrnpa3 PE=1 SV=1	0.235268	0.130625	6	7	0.896	0.678	0.98	1.017	0.979	1.124	1.007	1.016	0.961	0.949	1.197	1.101	1.016
P01639	Ig kappa chain V-V region MOPC 41 OS=Mus musculus OX=10090 GN=Gm5571 PE=1 SV=1	0.235404	0.455585	3	4	0.905	1.166	0.797				1.261	1.972	0.91	1.101
Q9CRA5	Golgi phosphoprotein 3 OS=Mus musculus OX=10090 GN=Golph3 PE=1 SV=1	0.235638	-0.409088	3	4	1.35	0.967	0.829				0.989	0.588	0.741	0.841
Q07417	Short-chain specific acyl-CoA dehydrogenase, mitochondrial OS=Mus musculus OX=10090 GN=Acads PE=1 SV=2	0.235737	-0.402817	6	7	0.922	2.201	0.851	1.246	0.94	0.994	1.08	1.228	0.816	0.893	0.666	0.812	0.818
P02088	Hemoglobin subunit beta-1 OS=Mus musculus OX=10090 GN=Hbb-b1 PE=1 SV=2	0.236031	0.408403	6	7	0.969	0.968	0.61	0.734	1.143	0.667	0.916	2.228	1.329	1.017	0.677	0.778	0.938
Q9CQE1	Protein NipSnap homolog 3B OS=Mus musculus OX=10090 GN=Nipsnap3b PE=1 SV=1	0.236308	0.174488	6	7	1.148	0.853	0.624	0.866	0.976	0.93	0.879	1.267	1.099	0.994	1.113	0.952	0.802
P0C872	Bifunctional peptidase and (3S)-lysyl hydroxylase Jmjd7 OS=Mus musculus OX=10090 GN=Jmjd7 PE=1 SV=1	0.236488	-0.274479	3	3				0.842	1.217	1.029					0.759	0.902	0.892
Q9JKB3-2	Isoform 2 of Y-box-binding protein 3 OS=Mus musculus OX=10090 GN=Ybx3	0.236895	0.396437	6	7	0.732	0.695	1.035	1.178	1.132	1.094	2	1.101	0.483	2.115	0.828	1.099	1.382
Q9CQ62	2,4-dienoyl-CoA reductase, mitochondrial OS=Mus musculus OX=10090 GN=Decr1 PE=1 SV=1	0.236935	-0.442748	6	7	0.905	2.327	0.829	1.287	1.107	0.859	0.989	1.239	0.845	0.855	0.562	0.787	1.001
P70168	Importin subunit beta-1 OS=Mus musculus OX=10090 GN=Kpnb1 PE=1 SV=2	0.237375	0.0976903	6	7	0.947	0.762	1.053	1.005	0.978	1.044	1.15	0.915	0.983	1.033	1.091	1.085	0.97
Q8CIV8	Tubulin-specific chaperone E OS=Mus musculus OX=10090 GN=Tbce PE=1 SV=1	0.237653	-0.103808	6	7	1.066	0.952	1.18	1.014	1.002	1.066	1.006	1.01	0.885	0.906	1.215	0.98	0.816
P12367	cAMP-dependent protein kinase type II-alpha regulatory subunit OS=Mus musculus OX=10090 GN=Prkar2a PE=1 SV=2	0.237684	-0.131092	6	7	0.879	1.04	1.01	1.03	0.926	1.1	0.988	0.777	0.721	1.138	0.835	1.081	0.836
Q9CRC8	Leucine-rich repeat-containing protein 40 OS=Mus musculus OX=10090 GN=Lrrc40 PE=1 SV=2	0.237802	0.142262	6	7	1.282	1.096	0.962	1.012	0.935	1.014	1.115	1.496	1.116	1.086	1.293	1.096	0.911
Q6EDY6	F-actin-uncapping protein LRRC16A OS=Mus musculus OX=10090 GN=Carmil1 PE=1 SV=2	0.237846	-0.195165	6	7	1.432	0.927	1.416	0.898	0.97	1.023	0.889	0.81	1.073	1.051	1.092	0.975	0.903
O35613	Death domain-associated protein 6 OS=Mus musculus OX=10090 GN=Daxx PE=1 SV=1	0.238377	0.26781	6	7	1.159	1.035	1.238	0.96	0.743	1.414	1.232	2.042	1.234	0.899	1.556	1.331	0.905
Q2UY11	Collagen alpha-1(XXVIII) chain OS=Mus musculus OX=10090 GN=Col28a1 PE=2 SV=1	0.238495	-0.216604	6	7	1.467	1.078	0.977	1.24	1.22	0.734	1.025	1.233	0.807	1.119	0.771	1.011	0.777
Q91V76	Ester hydrolase C11orf54 homolog OS=Mus musculus OX=10090 PE=1 SV=1	0.238691	-0.430988	6	7	0.853	2.275	0.913	1.098	0.969	0.986	1.149	1.138	0.644	0.886	0.668	0.896	0.758
Q8R0F6	Integrin-linked kinase-associated serine/threonine phosphatase 2C OS=Mus musculus OX=10090 GN=Ilkap PE=1 SV=1	0.238719	0.261288	6	7	0.91	1.081	0.996	0.905	0.751	0.908	1.403	1.758	1.092	1.049	0.873	0.862	0.725
Q8VI63	MOB kinase activator 2 OS=Mus musculus OX=10090 GN=Mob2 PE=1 SV=1	0.238743	-0.127397	6	7	1.108	1.343	1.118	1.055	1.117	1.282	1.081	1.364	0.792	1.008	1.035	1.12	1.101
P22366	Myeloid differentiation primary response protein MyD88 OS=Mus musculus OX=10090 GN=Myd88 PE=1 SV=3	0.238928	-0.29727	3	3				1.003	0.754	1.1					0.797	0.887	0.641
P33267	Cytochrome P450 2F2 OS=Mus musculus OX=10090 GN=Cyp2f2 PE=1 SV=1	0.238955	-0.14544	6	7	0.885	0.81	1.06	1.186	1.063	1.147	1.002	0.924	0.715	1.098	0.855	1.049	0.845
Q61508	Extracellular matrix protein 1 OS=Mus musculus OX=10090 GN=Ecm1 PE=1 SV=2	0.23934	0.118936	6	7	1.106	0.849	0.959	1.044	1.066	0.974	1.155	0.82	1.164	0.978	1.277	1.039	1.166
Q8CFI0	E3 ubiquitin-protein ligase NEDD4-like OS=Mus musculus OX=10090 GN=Nedd4l PE=1 SV=2	0.239371	-0.121521	6	7	1.038	0.929	1.144	1.012	1.065	0.929	1.145	0.712	0.862	1.046	0.988	0.812	0.995
O08999	Latent-transforming growth factor beta-binding protein 2 OS=Mus musculus OX=10090 GN=Ltbp2 PE=1 SV=2	0.239575	0.0910972	6	7	1.011	0.816	1.036	0.985	0.929	0.95	1.163	0.884	0.994	0.931	1.134	0.98	1.031
Q60949	TBC1 domain family member 1 OS=Mus musculus OX=10090 GN=Tbc1d1 PE=1 SV=3	0.239627	0.222987	3	3				0.828	1.139	1.15					1.291	1.11	1.237
Q922J3	CAP-Gly domain-containing linker protein 1 OS=Mus musculus OX=10090 GN=Clip1 PE=1 SV=1	0.24031	-0.100814	6	7	1.03	0.984	1.201	1.043	0.903	1.083	1.034	0.931	0.779	1.047	1.007	1.08	0.915
Q8BH43	Wiskott-Aldrich syndrome protein family member 2 OS=Mus musculus OX=10090 GN=Wasf2 PE=1 SV=1	0.240748	0.16888	6	7	0.966	0.682	0.818	0.963	1.067	1.028	0.925	0.866	1.133	0.894	1.319	0.882	1.226
A2A863	Integrin beta-4 OS=Mus musculus OX=10090 GN=Itgb4 PE=1 SV=1	0.240782	-0.144687	6	7	1.219	0.893	1.011	1.052	1.049	0.902	1.034	0.99	0.895	1.162	0.724	0.946	0.714
Q9ERL9	Guanylate cyclase soluble subunit alpha-1 OS=Mus musculus OX=10090 GN=Gucy1a1 PE=1 SV=2	0.240899	0.182333	6	7	1.076	1.185	0.728	0.932	1.083	0.928	0.965	1.582	1.227	1.048	0.925	1.037	1.069
Q8VEA4	Mitochondrial intermembrane space import and assembly protein 40 OS=Mus musculus OX=10090 GN=Chchd4 PE=1 SV=1	0.240941	-0.250861	6	7	0.852	1.689	0.981	1.369	0.888	1.13	1.17	1.093	0.72	0.955	0.968	0.928	0.94
Q64430	Copper-transporting ATPase 1 OS=Mus musculus OX=10090 GN=Atp7a PE=1 SV=3	0.241255	-0.199964	6	7	1.2	1.06	1.155	1.056	0.951	1.216	1.224	0.475	1.039	0.931	1.264	1.066	0.743
Q9QWY8	Arf-GAP with SH3 domain, ANK repeat and PH domain-containing protein 1 OS=Mus musculus OX=10090 GN=Asap1 PE=1 SV=2	0.241262	0.188175	6	7	0.729	0.823	1.085	1.023	0.91	1.168	1.386	1.269	0.74	1.081	1.17	1.101	0.88
Q8C0E2	Vacuolar protein sorting-associated protein 26B OS=Mus musculus OX=10090 GN=Vps26b PE=1 SV=1	0.241306	-0.152038	6	7	0.951	0.801	1.003	1.057	0.965	1.166	0.939	0.671	0.735	0.977	0.917	1.171	0.83
Q99LC5	Electron transfer flavoprotein subunit alpha, mitochondrial OS=Mus musculus OX=10090 GN=Etfa PE=1 SV=2	0.241357	-0.708456	6	7	0.705	3.277	0.825	1.39	1.007	0.956	0.995	1.042	0.652	0.843	0.633	0.754	0.907
Q8CG14	Complement C1s-A subcomponent OS=Mus musculus OX=10090 GN=C1sa PE=2 SV=2	0.241682	0.159797	6	7	1.105	0.788	0.745	0.972	0.939	0.815	0.878	0.913	1.334	0.956	1.085	0.832	0.993
Q60936	Atypical kinase COQ8A, mitochondrial OS=Mus musculus OX=10090 GN=Coq8a PE=1 SV=2	0.242019	-0.65309	6	7	0.998	3.07	0.887	1.344	0.763	0.904	0.967	1.306	0.798	0.976	0.601	0.635	0.627
Q3UNX5	Acyl-coenzyme A synthetase ACSM3, mitochondrial OS=Mus musculus OX=10090 GN=Acsm3 PE=1 SV=2	0.242116	-0.529352	6	7	0.965	2.587	0.793	1.24	0.988	0.81	1.005	1.215	0.805	0.93	0.633	0.659	0.721
Q8R2G4-8	Isoform 7 of Ecto-ADP-ribosyltransferase 3 OS=Mus musculus OX=10090 GN=Art3	0.242134	-0.458639	3	3				1.049	0.927	0.98					0.412	0.978	0.761
Q06890	Clusterin OS=Mus musculus OX=10090 GN=Clu PE=1 SV=1	0.242146	0.232808	6	7	1.168	0.834	0.872	0.863	1.195	0.842	0.922	1.338	1.735	0.865	1.037	0.966	1.053
P01864	Ig gamma-2A chain C region secreted form OS=Mus musculus OX=10090 PE=1 SV=1	0.242272	0.249793	6	7	1.008	0.895	1.21	1.052	0.91	1.211	1.88	1.518	1.358	1.191	0.966	1.113	0.694
Q9Z183	Protein-arginine deiminase type-4 OS=Mus musculus OX=10090 GN=Padi4 PE=1 SV=3	0.243267	0.274784	3	3				0.906	0.791	1.034					1.328	1.022	0.954
Q9JKS4-2	Isoform 2 of LIM domain-binding protein 3 OS=Mus musculus OX=10090 GN=Ldb3	0.243357	-1.72367	3	4	1.522	0.462	2.824				0.541	0.475	0.51	0.415
P70261	Paladin OS=Mus musculus OX=10090 GN=Pald1 PE=1 SV=1	0.243745	-0.217852	6	7	1.115	1.372	1.095	1.257	0.744	1.079	1.179	1.185	1.024	0.796	0.678	1.176	0.645
P62264	40S ribosomal protein S14 OS=Mus musculus OX=10090 GN=Rps14 PE=1 SV=3	0.243785	0.0993022	6	7	1.144	0.913	1.055	1.015	1.037	1.017	1.195	1.083	0.936	1.096	1.347	1.002	1.066
Q9D2Z4	Sentrin-specific protease 8 OS=Mus musculus OX=10090 GN=Senp8 PE=1 SV=2	0.243854	-0.287173	3	4	1.248	1.305	1.051				1.333	1.096	0.721	0.788
P36993	Protein phosphatase 1B OS=Mus musculus OX=10090 GN=Ppm1b PE=1 SV=1	0.244071	-0.110829	6	7	0.964	1.14	0.984	0.952	0.908	1.072	1.048	1.074	0.799	1.042	0.841	0.936	0.764
Q8BJU2	Tetraspanin-9 OS=Mus musculus OX=10090 GN=Tspan9 PE=1 SV=1	0.244258	0.19176	6	7	1.058	0.829	0.941	0.896	0.818	1.163	0.969	1.461	1.017	0.947	0.88	1.425	0.903
Q7M6Y3-5	Isoform 5 of Phosphatidylinositol-binding clathrin assembly protein OS=Mus musculus OX=10090 GN=Picalm	0.244404	0.0881131	6	7	1.058	0.931	0.949	0.943	0.996	1.032	1.152	0.871	0.974	1.008	1.213	0.993	1.117
Q8BH04	Phosphoenolpyruvate carboxykinase [GTP], mitochondrial OS=Mus musculus OX=10090 GN=Pck2 PE=1 SV=1	0.244528	0.121415	6	7	1.29	0.891	0.978	0.917	0.929	0.963	1.089	1.221	0.987	1.188	1.051	1.045	0.993
Q9QYC0	Alpha-adducin OS=Mus musculus OX=10090 GN=Add1 PE=1 SV=2	0.24488	0.130506	6	7	0.956	0.797	0.826	0.984	1.121	0.92	0.966	0.939	1.207	1.05	0.933	0.846	1.216
Q9Z2I8	Succinate--CoA ligase [GDP-forming] subunit beta, mitochondrial OS=Mus musculus OX=10090 GN=Suclg2 PE=1 SV=3	0.245166	-0.332854	6	7	0.978	2.034	0.941	1.174	0.909	0.951	1.026	1.16	0.756	0.996	0.823	0.867	0.844
B1AXP6	Mitochondrial import receptor subunit TOM5 homolog OS=Mus musculus OX=10090 GN=Tomm5 PE=3 SV=1	0.245269	-0.175014	6	7	1.084	1.348	1.117	1.023	0.963	0.875	0.894	0.689	1.255	0.83	1.166	0.898	0.892
Q922H4	Mannose-1-phosphate guanyltransferase alpha OS=Mus musculus OX=10090 GN=Gmppa PE=1 SV=1	0.245339	0.147981	6	7	0.883	0.768	1.067	0.913	1.094	0.95	1.08	0.763	1.016	1.238	1.188	0.872	1.179
Q3TDD9	Protein phosphatase 1 regulatory subunit 21 OS=Mus musculus OX=10090 GN=Ppp1r21 PE=1 SV=2	0.245447	0.174911	6	7	0.948	0.908	1.012	0.751	0.643	0.813	0.991	1.156	0.803	0.983	0.759	1.212	0.78
Q8C8T8	Pre-rRNA-processing protein TSR2 homolog OS=Mus musculus OX=10090 GN=Tsr2 PE=1 SV=1	0.245656	-0.0863079	3	3				1.229	1.253	1.186					1.152	1.228	1.075
Q8BML1	[F-actin]-monooxygenase MICAL2 OS=Mus musculus OX=10090 GN=Mical2 PE=1 SV=1	0.245894	0.127465	6	7	1.016	0.956	1.139	0.9	0.903	0.836	0.984	1.017	0.779	0.995	1.201	1.204	1.148
Q9CQJ8	NADH dehydrogenase [ubiquinone] 1 beta subcomplex subunit 9 OS=Mus musculus OX=10090 GN=Ndufb9 PE=1 SV=3	0.246389	-0.474731	6	7	0.909	2.239	0.923	1.177	0.667	1.046	0.946	1.485	0.724	0.836	0.47	0.872	0.511
Q7TMF3	NADH dehydrogenase [ubiquinone] 1 alpha subcomplex subunit 12 OS=Mus musculus OX=10090 GN=Ndufa12 PE=1 SV=2	0.246628	-0.309922	6	7	1.079	1.89	0.858	1.038	0.87	0.992	1.003	1.207	0.665	0.874	0.835	0.937	0.81
P11688	Integrin alpha-5 OS=Mus musculus OX=10090 GN=Itga5 PE=1 SV=3	0.247058	0.151773	6	7	0.861	0.66	0.952	0.965	0.946	0.986	0.906	0.716	1.034	0.929	1.105	1.017	1.253
P50462	Cysteine and glycine-rich protein 3 OS=Mus musculus OX=10090 GN=Csrp3 PE=1 SV=1	0.247167	0.434928	6	7	0.524	0.406	0.538	0.595	1.061	0.771	0.58	0.466	1.528	0.849	0.675	0.639	1.406
Q9D5T7	HORMA domain-containing protein 1 OS=Mus musculus OX=10090 GN=Hormad1 PE=1 SV=1	0.247264	0.294617	3	3				0.83	1.12	0.791					1.284	0.906	1.172
P70232	Neural cell adhesion molecule L1-like protein OS=Mus musculus OX=10090 GN=Chl1 PE=1 SV=2	0.247282	-0.162299	6	7	1.29	0.934	1.074	0.99	0.968	1.233	1.046	1.18	0.735	1.073	1.041	1.028	0.662
Q3UMT1	Protein phosphatase 1 regulatory subunit 12C OS=Mus musculus OX=10090 GN=Ppp1r12c PE=1 SV=1	0.247294	0.102028	6	7	1.077	1.008	0.926	0.811	0.957	0.888	1.088	0.886	0.985	0.993	1.149	0.87	1.125
Q6VN19	Ran-binding protein 10 OS=Mus musculus OX=10090 GN=Ranbp10 PE=1 SV=2	0.247374	0.114419	6	7	1.304	0.904	1.027	0.919	0.99	1.047	1.136	0.966	1.228	1.176	1.155	1.026	1.132
Q80XM9	Solute carrier family 66 member 2 OS=Mus musculus OX=10090 GN=Slc66a2 PE=1 SV=1	0.247709	0.235805	3	3				0.999	0.865	0.935					1.306	1.009	0.981
P12399	Protein CTLA-2-alpha OS=Mus musculus OX=10090 GN=Ctla2a PE=2 SV=2	0.247714	0.321719	3	4	0.698	0.885	1.181				1.01	1.053	1.409	1.134
O35083	1-acyl-sn-glycerol-3-phosphate acyltransferase alpha OS=Mus musculus OX=10090 GN=Agpat1 PE=1 SV=1	0.247823	-0.291423	6	7	0.776	1.284	0.671	1.212	0.838	1.426	1.006	0.993	0.623	0.651	0.806	1.201	0.637
P70336	Rho-associated protein kinase 2 OS=Mus musculus OX=10090 GN=Rock2 PE=1 SV=1	0.248134	0.0424484	6	7	1.041	1.022	1.057	0.975	1.014	1.01	1.053	0.977	0.987	1.087	1.045	1.057	1.146
Q9DBF1	Alpha-aminoadipic semialdehyde dehydrogenase OS=Mus musculus OX=10090 GN=Aldh7a1 PE=1 SV=4	0.248448	0.0906131	6	7	1.009	0.91	0.9	0.947	1.036	0.972	1.073	1.143	0.856	1.129	0.904	0.945	1.123
Q71KU9	Fibrinogen-like protein 1 OS=Mus musculus OX=10090 GN=Fgl1 PE=1 SV=2	0.248471	0.273645	6	7	0.856	0.659	1.444	0.831	0.743	1.021	1.427	1.037	1.113	0.864	0.933	1.6	0.859
Q8K0U4	Heat shock 70 kDa protein 12A OS=Mus musculus OX=10090 GN=Hspa12a PE=1 SV=1	0.248605	-0.174294	6	7	0.943	0.886	0.834	1.127	1.277	1.039	0.83	1.082	0.807	0.997	0.602	1.108	0.887
Q6PD03	Serine/threonine-protein phosphatase 2A 56 kDa regulatory subunit alpha isoform OS=Mus musculus OX=10090 GN=Ppp2r5a PE=1 SV=1	0.249012	-0.197352	6	7	0.836	1.455	0.972	1.06	0.976	1.098	1.213	1.124	0.694	0.886	0.868	0.968	0.756
Q9CWX2	Complex I intermediate-associated protein 30, mitochondrial OS=Mus musculus OX=10090 GN=Ndufaf1 PE=1 SV=2	0.249583	-0.274674	6	7	0.923	1.837	0.895	1.201	1.05	0.978	1.264	0.773	0.93	1.054	0.844	0.826	0.948
Q3UZ39-2	Isoform 2 of Leucine-rich repeat flightless-interacting protein 1 OS=Mus musculus OX=10090 GN=Lrrfip1	0.249689	0.130721	6	7	0.832	0.981	0.765	0.994	1.016	1.041	0.94	0.959	0.823	1.134	1.027	1.013	1.294
P33622	Apolipoprotein C-III OS=Mus musculus OX=10090 GN=Apoc3 PE=1 SV=2	0.249706	-0.206279	6	7	0.972	0.752	0.913	0.935	0.836	1.023	0.513	1.228	0.637	0.791	0.735	0.93	0.658
Q99L13	3-hydroxyisobutyrate dehydrogenase, mitochondrial OS=Mus musculus OX=10090 GN=Hibadh PE=1 SV=1	0.249873	-0.24032	6	7	0.973	1.627	0.728	1.228	1.09	0.913	0.904	1.007	0.971	0.857	0.806	0.899	1.034
Q05020	Apolipoprotein C-II OS=Mus musculus OX=10090 GN=Apoc2 PE=2 SV=1	0.250068	-0.180317	3	4	1.164	1.011	0.938				0.723	0.995	0.951	0.994
P35441	Thrombospondin-1 OS=Mus musculus OX=10090 GN=Thbs1 PE=1 SV=1	0.250189	0.144755	6	7	1.012	0.793	1.101	0.84	1.02	1.038	1.007	1.251	1.315	0.866	0.859	1.156	1.032
Q9Z2D6	Methyl-CpG-binding protein 2 OS=Mus musculus OX=10090 GN=Mecp2 PE=1 SV=1	0.250295	0.177544	6	7	0.84	0.828	0.897	0.966	1.062	0.929	0.936	0.642	1.011	1.021	1.326	1.011	1.339
Q8BWU5	Probable tRNA N6-adenosine threonylcarbamoyltransferase OS=Mus musculus OX=10090 GN=Osgep PE=1 SV=2	0.250646	-0.169916	6	7	1.086	1.141	1.031	0.783	0.856	0.934	1.09	0.612	0.78	0.96	1.072	0.714	0.819
Q7TQ48	Sarcalumenin OS=Mus musculus OX=10090 GN=Srl PE=1 SV=1	0.250726	-1.19442	6	7	2.805	0.449	3.055	0.505	0.357	0.389	0.511	0.467	0.332	0.275	0.403	1.618	0.248
P70404	Isocitrate dehydrogenase [NAD] subunit gamma 1, mitochondrial OS=Mus musculus OX=10090 GN=Idh3g PE=1 SV=1	0.250972	-0.42957	6	7	0.908	2.329	0.897	1.241	0.885	0.924	0.924	1.222	0.818	0.861	0.681	0.795	0.922
Q9QYR6	Microtubule-associated protein 1A OS=Mus musculus OX=10090 GN=Map1a PE=1 SV=2	0.25101	-0.0882795	6	7	1.046	1.009	0.96	0.949	1.001	0.999	0.943	0.813	0.84	1.038	0.795	1.039	1.077
P70191	TNF receptor-associated factor 5 OS=Mus musculus OX=10090 GN=Traf5 PE=1 SV=1	0.251201	0.265977	3	4	1.153	0.985	0.801				0.941	1.481	1.091	1.199
Q9Z1K5	E3 ubiquitin-protein ligase ARIH1 OS=Mus musculus OX=10090 GN=Arih1 PE=1 SV=3	0.251316	0.09528	6	7	0.94	0.955	1.099	1.02	1.068	1.097	1.194	1.021	0.914	1.306	1.136	1.131	0.999
Q8VE22	28S ribosomal protein S23, mitochondrial OS=Mus musculus OX=10090 GN=Mrps23 PE=1 SV=1	0.251472	-0.382891	3	3				1.222	0.858	1.219					0.703	1.137	0.69
Q8R059	UDP-glucose 4-epimerase OS=Mus musculus OX=10090 GN=Gale PE=1 SV=1	0.251474	-0.174227	6	7	0.859	1.212	0.978	1.248	0.946	1.09	1.079	1.048	0.673	1.066	0.766	1.178	0.738
Q99LP6	GrpE protein homolog 1, mitochondrial OS=Mus musculus OX=10090 GN=Grpel1 PE=1 SV=1	0.251632	-0.218559	6	7	0.712	1.531	0.948	1.332	1.168	1.074	1.103	0.753	0.952	1.089	0.922	0.933	1.031
Q91XC8	Death-associated protein 1 OS=Mus musculus OX=10090 GN=Dap PE=1 SV=3	0.251632	0.301037	6	7	1.09	0.943	0.78	0.909	0.875	1.103	1.041	2.004	0.854	1.355	0.664	1.355	0.92
Q9R1J0	Sterol-4-alpha-carboxylate 3-dehydrogenase, decarboxylating OS=Mus musculus OX=10090 GN=Nsdhl PE=1 SV=1	0.251717	0.268803	6	7	0.587	0.377	0.981	0.888	0.99	0.812	0.8	0.535	1.089	0.966	1.086	1.19	0.849
O70493	Sorting nexin-12 OS=Mus musculus OX=10090 GN=Snx12 PE=1 SV=1	0.251908	-0.117532	6	7	1.259	0.974	0.99	0.923	0.993	1.135	1.048	0.821	0.858	0.958	1.138	0.89	1.034
Q8BJW6	Eukaryotic translation initiation factor 2A OS=Mus musculus OX=10090 GN=Eif2a PE=1 SV=2	0.25193	0.110914	3	3				1.004	1.084	1.103					1.251	1.12	1.075
Q9JJY4	Probable ATP-dependent RNA helicase DDX20 OS=Mus musculus OX=10090 GN=Ddx20 PE=1 SV=2	0.251941	-0.256413	3	4	1.05	0.962	1.249				1.217	0.812	0.728	0.883
Q8BKT7	THO complex subunit 5 homolog OS=Mus musculus OX=10090 GN=Thoc5 PE=1 SV=2	0.251941	0.188784	6	7	0.846	0.685	0.87	0.921	0.97	1.133	1.003	1.348	0.647	1.13	0.978	1.196	0.912
Q80Y14	Glutaredoxin-related protein 5, mitochondrial OS=Mus musculus OX=10090 GN=Glrx5 PE=1 SV=2	0.251994	0.820221	3	4	0.35	0.39	0.488				0.458	0.296	1.286	0.851
Q3U5Q7	UMP-CMP kinase 2, mitochondrial OS=Mus musculus OX=10090 GN=Cmpk2 PE=1 SV=2	0.252178	-0.153001	6	7	1.087	1.287	1.023	1.005	1.014	1.261	0.996	1.33	0.864	0.912	1.153	1.038	0.713
Q9CR10	Oxidoreductase-like domain-containing protein 1 OS=Mus musculus OX=10090 GN=Oxld1 PE=1 SV=1	0.252218	-0.500646	6	7	0.84	2.436	0.912	1.115	0.749	1.057	1.116	1.108	0.7	1.06	0.513	0.904	0.461
Q8CGK3	Lon protease homolog, mitochondrial OS=Mus musculus OX=10090 GN=Lonp1 PE=1 SV=2	0.252302	-0.237775	6	7	0.897	1.709	0.914	1.13	0.962	0.988	1.077	0.999	0.781	0.94	0.852	0.911	0.97
Q9CXJ4	ATP-binding cassette sub-family B member 8, mitochondrial OS=Mus musculus OX=10090 GN=Abcb8 PE=1 SV=1	0.252332	-0.348685	6	7	1.056	2.269	0.895	1.199	1.14	1.017	0.998	0.899	0.835	1.067	0.957	0.911	1.274
Q00651	Integrin alpha-4 OS=Mus musculus OX=10090 GN=Itga4 PE=1 SV=1	0.252491	0.253192	6	7	0.946	0.953	1.216	0.808	0.607	1.122	1.203	1.636	0.969	0.97	1.322	1.133	0.626
Q8C025	Cholinephosphotransferase 1 OS=Mus musculus OX=10090 GN=Chpt1 PE=1 SV=1	0.252617	-0.230769	6	7	1.05	1.622	0.774	1.15	0.977	1.336	0.958	1.127	0.716	0.824	0.936	1.207	1.101
Q6PDL0	Cytoplasmic dynein 1 light intermediate chain 2 OS=Mus musculus OX=10090 GN=Dync1li2 PE=1 SV=2	0.252671	0.0944078	6	7	1.12	0.975	1.042	1.079	1.182	1.028	1.04	1.149	0.94	1.081	1.264	1.191	1.339
P0DOV2	Interferon-activable protein 204 OS=Mus musculus OX=10090 GN=Ifi204 PE=1 SV=1	0.252675	0.192275	6	7	1.25	1.165	1.193	1.161	0.936	1.127	1.465	1.837	1.107	1.265	1.345	1.32	0.768
P47791	Glutathione reductase, mitochondrial OS=Mus musculus OX=10090 GN=Gsr PE=1 SV=3	0.252991	0.298215	6	7	0.549	0.517	0.79	0.897	1.024	1.09	0.721	0.622	1.517	0.806	1.19	0.941	1.185
Q3UIR3	E3 ubiquitin-protein ligase DTX3L OS=Mus musculus OX=10090 GN=Dtx3l PE=1 SV=1	0.253062	0.130379	6	7	1.047	0.826	1.123	0.907	0.899	1.14	1.227	1.279	0.922	1.042	1.084	1.155	0.879
Q8VE38	Oxidoreductase NAD-binding domain-containing protein 1 OS=Mus musculus OX=10090 GN=Oxnad1 PE=1 SV=2	0.253174	-0.244796	6	7	1.451	1.429	0.929	0.848	0.865	0.773	0.947	0.951	0.813	0.938	0.771	0.926	0.852
O35598	Disintegrin and metalloproteinase domain-containing protein 10 OS=Mus musculus OX=10090 GN=Adam10 PE=1 SV=2	0.253378	0.0864356	6	7	0.953	0.864	1.097	0.876	1.081	1.103	1.116	1.063	1.093	1.091	1.007	1.044	0.986
Q9WTP6	Adenylate kinase 2, mitochondrial OS=Mus musculus OX=10090 GN=Ak2 PE=1 SV=5	0.253674	-0.151228	6	7	0.745	1.271	0.924	1.197	1.117	1.035	0.996	0.953	0.898	0.89	0.896	0.894	1.08
Q8BGD9	Eukaryotic translation initiation factor 4B OS=Mus musculus OX=10090 GN=Eif4b PE=1 SV=1	0.254071	0.237445	6	7	0.947	0.55	0.926	0.89	1.223	0.957	0.932	0.66	1.267	1.104	1.394	0.854	1.344
Q9JK42	[Pyruvate dehydrogenase (acetyl-transferring)] kinase isozyme 2, mitochondrial OS=Mus musculus OX=10090 GN=Pdk2 PE=1 SV=2	0.254088	-0.32894	6	7	0.918	1.956	1.045	1.248	0.756	1.016	0.993	1.317	0.754	0.944	0.731	0.957	0.749
Q61316	Heat shock 70 kDa protein 4 OS=Mus musculus OX=10090 GN=Hspa4 PE=1 SV=1	0.254288	0.106576	6	7	0.827	0.812	0.899	0.98	1.108	1.016	0.939	0.961	1.164	0.911	1.082	0.945	1.085
P35979	60S ribosomal protein L12 OS=Mus musculus OX=10090 GN=Rpl12 PE=1 SV=2	0.254385	0.174848	6	7	0.707	0.867	0.977	0.82	1.165	0.827	0.959	0.817	1.166	1.116	0.946	0.776	1.283
P08122	Collagen alpha-2(IV) chain OS=Mus musculus OX=10090 GN=Col4a2 PE=1 SV=4	0.254421	0.167815	6	7	0.975	1.084	0.721	1.01	1.084	0.796	0.98	0.96	0.984	1.162	0.932	0.942	1.471
Q8CDA1	Phosphatidylinositide phosphatase SAC2 OS=Mus musculus OX=10090 GN=Inpp5f PE=1 SV=1	0.25498	-0.313967	3	3				1.29	0.958	1.321					1.099	1.076	0.696
P31324	cAMP-dependent protein kinase type II-beta regulatory subunit OS=Mus musculus OX=10090 GN=Prkar2b PE=1 SV=3	0.255194	-0.539999	6	7	0.761	2.627	1.023	1.103	0.898	0.921	1.114	1.353	0.644	0.865	0.565	0.742	0.601
P35951	Low-density lipoprotein receptor OS=Mus musculus OX=10090 GN=Ldlr PE=1 SV=2	0.25583	0.230953	6	7	0.904	1.032	1.091	1.108	1.063	1.259	0.959	1.415	0.777	0.965	1.572	1.314	1.839
Q9D289	Trafficking protein particle complex subunit 6B OS=Mus musculus OX=10090 GN=Trappc6b PE=1 SV=1	0.256138	-0.12352	6	7	0.876	0.92	1.063	1.086	1.015	1.13	1.094	0.644	0.9	0.933	1.071	0.983	0.897
Q9DCC4	Pyrroline-5-carboxylate reductase 3 OS=Mus musculus OX=10090 GN=Pycr3 PE=1 SV=2	0.256194	0.484734	6	7	0.478	0.363	0.7	0.99	1.441	0.747	0.618	0.601	2.103	1.033	1.143	0.697	1.509
Q923D2	Flavin reductase (NADPH) OS=Mus musculus OX=10090 GN=Blvrb PE=1 SV=3	0.256548	0.178138	6	7	0.945	0.872	0.709	0.908	1.207	0.831	0.962	0.987	1.374	0.937	1.064	0.748	1.151
Q7TQE6	Macoilin OS=Mus musculus OX=10090 GN=Maco1 PE=1 SV=1	0.256769	-0.273594	3	4	1.045	1.179	1.3				0.8	1.324	0.713	1.05
Q05793	Basement membrane-specific heparan sulfate proteoglycan core protein OS=Mus musculus OX=10090 GN=Hspg2 PE=1 SV=1	0.256939	0.191602	6	7	1.014	1.053	0.752	0.871	1.092	0.754	0.9	0.989	1.08	1.116	0.968	0.789	1.534
P61971	Nuclear transport factor 2 OS=Mus musculus OX=10090 GN=Nutf2 PE=1 SV=1	0.257157	-0.150748	6	7	0.921	0.878	0.921	1.201	1.079	1.128	0.845	1.193	0.761	0.844	0.786	1.138	0.873
Q14DH7	Acyl-CoA synthetase short-chain family member 3, mitochondrial OS=Mus musculus OX=10090 GN=Acss3 PE=1 SV=2	0.257253	-0.549814	6	7	0.794	2.708	0.826	1.053	0.947	1.04	0.996	1.152	0.573	0.778	0.623	0.919	0.831
P36423	Thromboxane-A synthase OS=Mus musculus OX=10090 GN=Tbxas1 PE=1 SV=2	0.257418	0.197378	6	7	0.788	0.811	1.117	0.81	0.886	0.838	1.026	1.407	0.864	0.862	0.882	1.264	0.718
Q07076	Annexin A7 OS=Mus musculus OX=10090 GN=Anxa7 PE=1 SV=2	0.257464	0.128125	6	7	1.023	0.834	0.81	0.913	1.051	0.885	0.879	0.836	1.18	0.923	1.183	0.891	1.141
P17710	Hexokinase-1 OS=Mus musculus OX=10090 GN=Hk1 PE=1 SV=3	0.257612	0.138207	6	7	0.806	0.705	1.07	0.906	0.96	1.008	0.94	0.826	1.269	0.953	0.944	1.085	0.987
P70452	Syntaxin-4 OS=Mus musculus OX=10090 GN=Stx4 PE=1 SV=1	0.257776	0.134196	6	7	0.915	0.823	0.926	0.883	0.934	0.997	1.019	1.351	0.786	0.918	0.863	1.032	1.045
Q9EQQ9	Protein O-GlcNAcase OS=Mus musculus OX=10090 GN=Oga PE=1 SV=2	0.257849	-0.117314	6	7	1.37	1.059	1.24	1.028	0.988	1.052	1.079	0.98	0.993	0.973	1.199	1.126	0.896
Q8VHL0	Urea transporter 1 OS=Mus musculus OX=10090 GN=Slc14a1 PE=1 SV=2	0.257919	0.550643	3	4	0.945	0.761	0.974				1.265	0.818	2.155	0.996
Q64514	Tripeptidyl-peptidase 2 OS=Mus musculus OX=10090 GN=Tpp2 PE=1 SV=3	0.257942	0.0791227	6	7	0.99	0.861	0.966	0.962	1.005	1.024	0.986	1.126	1.001	0.902	1.196	1.001	0.946
P21845	Tryptase beta-2 OS=Mus musculus OX=10090 GN=Tpsb2 PE=1 SV=2	0.257983	-0.366849	3	3				1.047	0.834	0.965					0.469	0.815	0.923
P26041	Moesin OS=Mus musculus OX=10090 GN=Msn PE=1 SV=3	0.25835	0.219255	6	7	0.858	0.652	0.81	0.912	1.08	0.912	0.828	0.666	1.274	0.879	1.318	0.827	1.303
Q921M4	Golgin subfamily A member 2 OS=Mus musculus OX=10090 GN=Golga2 PE=1 SV=3	0.258842	0.106208	6	7	1	0.908	1.14	1.003	0.914	1.118	1.166	1.238	0.895	1.207	1.029	1.161	0.943
Q9CQX2	Cytochrome b5 type B OS=Mus musculus OX=10090 GN=Cyb5b PE=1 SV=1	0.259502	-0.1174	6	7	0.993	1.312	0.982	1.105	1.032	1.12	1.232	1.024	0.798	0.966	0.928	0.992	1.098
Q8C838	Trafficking regulator of GLUT4 1 OS=Mus musculus OX=10090 GN=Trarg1 PE=1 SV=1	0.259847	-0.31125	6	7	0.92	1.599	0.898	1.294	0.915	1.037	1.04	1.613	0.674	0.821	0.526	0.992	0.599
P14069	Protein S100-A6 OS=Mus musculus OX=10090 GN=S100a6 PE=1 SV=3	0.259912	0.343575	6	7	0.764	0.494	0.806	0.908	1.219	0.753	0.756	0.505	1.396	0.964	1.35	0.718	1.63
Q9QZZ4	Unconventional myosin-XV OS=Mus musculus OX=10090 GN=Myo15a PE=1 SV=2	0.260325	0.237374	6	7	1.318	0.938	0.84	0.84	0.93	0.612	1.158	0.952	1.455	0.959	1.309	0.642	1.059
Q811I0	ATP synthase mitochondrial F1 complex assembly factor 1 OS=Mus musculus OX=10090 GN=Atpaf1 PE=1 SV=1	0.260557	-0.229378	3	4	1.004	1.2	1.16				1.034	1.237	0.732	0.823
P17809	Solute carrier family 2, facilitated glucose transporter member 1 OS=Mus musculus OX=10090 GN=Slc2a1 PE=1 SV=4	0.260648	-0.189552	3	3				1.191	1.149	1.055					1.106	1.057	0.814
Q8BPB5	EGF-containing fibulin-like extracellular matrix protein 1 OS=Mus musculus OX=10090 GN=Efemp1 PE=1 SV=1	0.260919	0.116316	6	7	1.188	0.958	0.993	1.075	0.815	1.04	1.2	1.149	0.958	1.072	1.318	1.012	0.966
Q8JZN5	Complex I assembly factor ACAD9, mitochondrial OS=Mus musculus OX=10090 GN=Acad9 PE=1 SV=2	0.261069	-0.149716	6	7	1.175	1.423	0.92	1.004	1.002	0.96	1.11	1.159	0.925	0.876	0.912	0.905	0.932
P22599	Alpha-1-antitrypsin 1-2 OS=Mus musculus OX=10090 GN=Serpina1b PE=1 SV=2	0.26141	-0.196683	6	7	1.23	1.146	0.705	1.248	1.023	1.044	0.73	1.175	0.953	1.24	0.689	0.932	0.792
Q9CZT6	Protein CMSS1 OS=Mus musculus OX=10090 GN=Cmss1 PE=2 SV=1	0.261809	-0.310362	3	3				0.882	0.674	1.053					0.753	0.743	0.608
Q01279	Epidermal growth factor receptor OS=Mus musculus OX=10090 GN=Egfr PE=1 SV=1	0.26199	-0.115849	6	7	1.059	0.926	0.983	1.152	0.968	1.018	0.919	0.93	0.826	1.219	0.9	1.03	0.75
P26883	Peptidyl-prolyl cis-trans isomerase FKBP1A OS=Mus musculus OX=10090 GN=Fkbp1a PE=1 SV=2	0.262117	-0.101962	6	7	0.928	0.977	1.029	1.075	0.864	1.077	1.055	0.822	0.835	0.99	0.87	1.094	0.802
Q9DCM2	Glutathione S-transferase kappa 1 OS=Mus musculus OX=10090 GN=Gstk1 PE=1 SV=3	0.262544	-0.368187	6	7	0.911	2.181	0.926	1.14	0.952	0.923	1.107	1.062	0.787	0.946	0.663	0.915	0.877
P70302	Stromal interaction molecule 1 OS=Mus musculus OX=10090 GN=Stim1 PE=1 SV=2	0.262676	-0.0849974	6	7	0.858	1.088	1.074	0.921	1.06	1.044	0.997	0.875	0.857	0.963	0.887	1.056	1.014
Q8BLY1	SPARC-related modular calcium-binding protein 1 OS=Mus musculus OX=10090 GN=Smoc1 PE=2 SV=2	0.262776	0.336694	6	7	1.018	0.772	0.723	0.604	1.16	0.711	0.767	0.812	1.444	0.801	0.979	0.71	1.836
Q99J56	Derlin-1 OS=Mus musculus OX=10090 GN=Derl1 PE=1 SV=1	0.262813	0.235583	3	3				0.866	0.927	1.24					1.278	1.217	1.076
Q8VDC1	FYVE and coiled-coil domain-containing protein 1 OS=Mus musculus OX=10090 GN=Fyco1 PE=1 SV=1	0.262843	-0.0514532	6	7	0.988	1.094	1.106	1.07	0.986	1.076	1.024	1.044	0.916	1.079	1.017	1.075	0.96
P97429	Annexin A4 OS=Mus musculus OX=10090 GN=Anxa4 PE=1 SV=4	0.263208	0.203406	6	7	0.834	0.571	0.876	0.95	1.015	0.93	0.942	0.549	1.328	0.951	1.141	0.972	1.07
B1AY13	Ubiquitin carboxyl-terminal hydrolase 24 OS=Mus musculus OX=10090 GN=Usp24 PE=1 SV=1	0.263382	-0.132753	6	7	0.86	1.011	1.253	1.096	1.078	1.207	0.862	0.794	0.895	1.008	1.112	1.224	1.027
Q9CY64	Biliverdin reductase A OS=Mus musculus OX=10090 GN=Blvra PE=1 SV=1	0.263619	0.0775358	6	7	0.965	1.046	0.952	0.937	0.981	1	1.16	1.121	0.938	1.008	1.138	1.012	0.863
Q9DD06	Retinoic acid receptor responder protein 2 OS=Mus musculus OX=10090 GN=Rarres2 PE=1 SV=1	0.263678	0.261417	6	7	0.68	1.071	0.802	0.682	0.935	0.802	0.9	0.919	0.866	1.042	0.842	0.691	1.693
Q9Z139	Inactive tyrosine-protein kinase transmembrane receptor ROR1 OS=Mus musculus OX=10090 GN=Ror1 PE=2 SV=2	0.264001	0.0739579	6	7	1.09	1.041	1.043	0.989	1.02	1.088	1.064	1.06	1.034	1.307	0.969	1.074	1.193
Q8CBR6	Tsukushin OS=Mus musculus OX=10090 GN=Tsku PE=2 SV=2	0.264127	-0.308377	3	4	1.137	1.424	1.492				1.083	1.571	0.751	0.959
Q99NB1	Acetyl-coenzyme A synthetase 2-like, mitochondrial OS=Mus musculus OX=10090 GN=Acss1 PE=1 SV=1	0.264394	-0.229341	6	7	1.146	1.895	0.899	1.303	1.23	1.02	0.914	1.159	1.031	0.935	1.131	1.046	1.241
Q7TSH2	Phosphorylase b kinase regulatory subunit beta OS=Mus musculus OX=10090 GN=Phkb PE=1 SV=1	0.264725	-0.342547	3	4	0.992	0.86	1.35				0.678	1.059	0.775	0.855
Q99JR5	Tubulointerstitial nephritis antigen-like OS=Mus musculus OX=10090 GN=Tinagl1 PE=1 SV=1	0.264811	0.279472	6	7	0.938	1.044	0.934	0.839	1.104	0.751	1.027	0.639	1.316	1.198	1.139	0.731	1.894
Q8VCT4	Carboxylesterase 1D OS=Mus musculus OX=10090 GN=Ces1d PE=1 SV=1	0.264814	-0.53896	6	7	0.782	2.819	0.814	1.288	1.093	0.995	1.239	1.213	0.645	0.894	0.523	0.807	0.935
P47934	Carnitine O-acetyltransferase OS=Mus musculus OX=10090 GN=Crat PE=1 SV=3	0.265021	-0.521379	6	7	0.835	2.651	0.729	1.208	1.005	0.918	0.96	1.097	0.819	0.86	0.623	0.73	0.882
Q80UN9	tRNA dimethylallyltransferase OS=Mus musculus OX=10090 GN=Trit1 PE=2 SV=2	0.265204	-0.442005	3	3				0.97	0.69	1.004					0.555	0.942	0.464
Q8C0V0	Serine/threonine-protein kinase tousled-like 1 OS=Mus musculus OX=10090 GN=Tlk1 PE=1 SV=2	0.265259	-0.216823	3	3				1.305	1.097	0.959					0.86	0.973	1.059
P34914	Bifunctional epoxide hydrolase 2 OS=Mus musculus OX=10090 GN=Ephx2 PE=1 SV=2	0.265672	-0.312274	6	7	0.869	1.972	0.871	1.179	1.106	1.056	1.298	1.236	0.772	0.893	0.625	0.961	0.842
Q8BHF7	CDP-diacylglycerol--glycerol-3-phosphate 3-phosphatidyltransferase, mitochondrial OS=Mus musculus OX=10090 GN=Pgs1 PE=1 SV=1	0.26622	0.292283	3	3				0.634	0.583	0.671					0.917	0.798	0.597
O35177	Enhancer of filamentation 1 OS=Mus musculus OX=10090 GN=Nedd9 PE=1 SV=2	0.266288	-0.180873	3	4	0.97	1.131	1.02				1.106	0.979	0.707	0.879
Q91XD7	Protein disulfide isomerase Creld1 OS=Mus musculus OX=10090 GN=Creld1 PE=1 SV=1	0.266313	-0.0661743	6	7	0.965	0.967	1.115	0.97	0.972	0.992	1.038	0.885	0.851	1.014	0.874	0.997	1.006
Q2TBE6	Phosphatidylinositol 4-kinase type 2-alpha OS=Mus musculus OX=10090 GN=Pi4k2a PE=1 SV=1	0.266747	0.203214	6	7	0.891	0.547	1.229	1.077	1	0.968	1.405	0.739	1.027	1.27	1.058	1.039	1.134
P97384	Annexin A11 OS=Mus musculus OX=10090 GN=Anxa11 PE=1 SV=2	0.267015	0.0695077	6	7	1.046	0.965	1.041	0.891	0.983	0.987	0.998	1.06	1.057	0.957	1.152	0.894	1.121
Q9QXV0	ProSAAS OS=Mus musculus OX=10090 GN=Pcsk1n PE=1 SV=2	0.267135	0.287509	6	7	0.842	0.76	0.585	0.857	1.27	0.913	0.925	0.877	1.858	1.081	0.905	0.929	0.868
Q61792	LIM and SH3 domain protein 1 OS=Mus musculus OX=10090 GN=Lasp1 PE=1 SV=1	0.267577	0.242702	6	7	0.906	0.601	0.986	0.911	1.271	0.919	1.001	0.737	1.192	0.995	1.415	0.805	1.577
Q922E4	Ethanolamine-phosphate cytidylyltransferase OS=Mus musculus OX=10090 GN=Pcyt2 PE=1 SV=1	0.267775	-0.590795	3	4	0.863	1.671	0.936				0.807	0.801	0.57	0.894
O08547	Vesicle-trafficking protein SEC22b OS=Mus musculus OX=10090 GN=Sec22b PE=1 SV=3	0.268124	0.188952	6	7	0.772	0.534	1.016	0.841	1.021	0.999	0.952	0.619	1.166	1.071	0.994	0.981	1.11
P24638	Lysosomal acid phosphatase OS=Mus musculus OX=10090 GN=Acp2 PE=1 SV=2	0.268252	0.375364	6	7	1.896	1.294	0.414	1.071	0.952	0.772	2.047	1.861	1.301	1.578	1.126	1.021	0.75
Q9D2V7	Coronin-7 OS=Mus musculus OX=10090 GN=Coro7 PE=1 SV=2	0.268438	0.123773	6	7	1.03	0.777	0.961	0.982	1.099	1.018	1.075	0.953	1.173	0.886	1.341	0.928	1.102
P48193	Protein 4.1 OS=Mus musculus OX=10090 GN=Epb41 PE=1 SV=2	0.268911	0.164843	6	7	0.925	0.897	0.818	0.867	1.256	0.83	0.968	1.18	1.328	1.023	0.741	0.968	1.107
Q8BPU7	Engulfment and cell motility protein 1 OS=Mus musculus OX=10090 GN=Elmo1 PE=1 SV=2	0.269146	0.144802	6	7	0.947	0.641	0.933	1.007	0.982	1.131	0.997	0.99	1.118	0.842	1.292	1.058	0.979
Q570Y9	DEP domain-containing mTOR-interacting protein OS=Mus musculus OX=10090 GN=Deptor PE=1 SV=2	0.269288	-0.28595	6	7	0.651	1.705	0.872	1.322	1.022	1.064	0.938	0.904	0.613	1.143	0.746	1.116	0.89
Q8R0Y8	Mitochondrial coenzyme A transporter SLC25A42 OS=Mus musculus OX=10090 GN=Slc25a42 PE=1 SV=1	0.269292	-0.981729	6	7	0.566	3.779	0.731	1.19	0.589	0.879	0.739	1.144	0.371	0.715	0.368	0.747	0.485
Q9R099	Transducin beta-like protein 2 OS=Mus musculus OX=10090 GN=Tbl2 PE=1 SV=2	0.269433	0.128844	6	7	1.023	0.85	0.895	1.058	1.208	1.086	0.944	0.922	1.081	1.131	1.252	1.089	1.388
Q8R409	Protein HEXIM1 OS=Mus musculus OX=10090 GN=Hexim1 PE=1 SV=1	0.269711	0.0780025	3	3				0.947	0.892	0.987					0.972	0.957	1.054
P97310	DNA replication licensing factor MCM2 OS=Mus musculus OX=10090 GN=Mcm2 PE=1 SV=3	0.269738	0.198684	6	7	0.724	0.687	1.08	1.074	0.905	1.192	1.157	1.41	0.798	0.923	1.178	1.252	0.863
Q8CJG1	Protein argonaute-1 OS=Mus musculus OX=10090 GN=Ago1 PE=1 SV=2	0.269853	0.371732	3	4	0.82	1.186	0.898				1.303	1.791	0.942	0.974
P62830	60S ribosomal protein L23 OS=Mus musculus OX=10090 GN=Rpl23 PE=1 SV=1	0.270723	0.0957939	6	7	1.056	0.783	1.036	0.98	0.953	0.983	1.053	0.954	0.952	1.207	1.149	0.928	0.977
Q05920	Pyruvate carboxylase, mitochondrial OS=Mus musculus OX=10090 GN=Pc PE=1 SV=1	0.270876	-0.261531	6	7	0.899	1.691	0.811	1.125	1.267	0.895	0.971	1.271	0.814	0.898	0.689	0.731	1.135
P25446	Tumor necrosis factor receptor superfamily member 6 OS=Mus musculus OX=10090 GN=Fas PE=1 SV=2	0.270888	-0.0984337	6	7	0.928	0.949	1.044	0.943	0.815	0.983	1	0.904	0.705	0.878	0.939	0.997	0.747
Q9CYH2	Peroxiredoxin-like 2A OS=Mus musculus OX=10090 GN=Prxl2a PE=1 SV=2	0.271066	-0.452396	6	7	0.724	2.438	0.867	1.28	1.079	0.961	1.165	1.255	0.746	0.886	0.427	0.883	0.904
Q91VZ6	Stromal membrane-associated protein 1 OS=Mus musculus OX=10090 GN=Smap1 PE=1 SV=1	0.271434	0.246367	6	7	0.86	0.661	0.943	0.8	1.241	0.905	0.796	0.691	1.249	0.96	1.319	0.895	1.577
Q91ZU1	Ankyrin repeat and SOCS box protein 6 OS=Mus musculus OX=10090 GN=Asb6 PE=1 SV=1	0.271442	0.322362	3	4	0.904	1.036	0.719				1.165	1.485	0.751	1.032
Q99LB7	Sarcosine dehydrogenase, mitochondrial OS=Mus musculus OX=10090 GN=Sardh PE=1 SV=1	0.27166	0.186433	6	7	1.014	0.868	0.921	0.868	1.178	0.911	1.009	1.421	0.657	1.132	1.338	0.868	1.222
P03921	NADH-ubiquinone oxidoreductase chain 5 OS=Mus musculus OX=10090 GN=Mtnd5 PE=1 SV=3	0.272329	-1.10357	3	4	0.635	2.252	1.126				0.826	0.467	0.6	0.597
Q8VHQ9	Acyl-coenzyme A thioesterase 11 OS=Mus musculus OX=10090 GN=Acot11 PE=1 SV=1	0.272359	-0.328278	6	7	0.924	2.143	0.979	1.179	0.938	1.058	0.946	1.311	0.712	0.986	0.961	0.925	0.869
P52431	DNA polymerase delta catalytic subunit OS=Mus musculus OX=10090 GN=Pold1 PE=1 SV=2	0.272445	0.155929	6	7	1.01	0.77	0.886	1.151	0.864	1.139	1.293	1.297	0.913	0.826	1.22	0.984	1.032
Q9JHI5	Isovaleryl-CoA dehydrogenase, mitochondrial OS=Mus musculus OX=10090 GN=Ivd PE=1 SV=1	0.27262	-0.176801	6	7	1.06	1.517	0.833	1.112	1.14	0.91	1.122	1.008	0.965	0.962	0.829	0.833	1.064
Q9DBB5	Eukaryotic translation initiation factor 4E type 3 OS=Mus musculus OX=10090 GN=Eif4e3 PE=1 SV=1	0.272755	-0.195103	6	7	0.844	1.292	1.275	1.147	0.984	1.161	1.281	0.501	0.934	0.986	1.096	1.212	0.821
Q9D1Q1	M-phase phosphoprotein 6 OS=Mus musculus OX=10090 GN=Mphosph6 PE=1 SV=1	0.273334	0.199402	3	3				0.953	0.909	1.12					1.268	1.198	0.958
Q4VAE3	Transmembrane protein 65 OS=Mus musculus OX=10090 GN=Tmem65 PE=1 SV=1	0.27338	-0.170004	6	7	1.471	1.59	1.232	1.14	1.179	1.23	1.088	0.723	1.053	1.068	1.561	1.382	1.257
Q9JMD3	START domain-containing protein 10 OS=Mus musculus OX=10090 GN=Stard10 PE=1 SV=1	0.273513	0.228918	6	7	1.135	0.805	0.819	0.725	1.277	0.826	1.027	0.666	1.53	1.301	1.033	0.9	1.182
Q8BLF1	Neutral cholesterol ester hydrolase 1 OS=Mus musculus OX=10090 GN=Nceh1 PE=1 SV=1	0.273715	0.155649	6	7	1.377	0.792	1.008	0.918	0.986	1.061	1.133	1.142	1.146	0.981	1.457	0.971	1.152
Q9CRB9	MICOS complex subunit Mic19 OS=Mus musculus OX=10090 GN=Chchd3 PE=1 SV=1	0.273803	-0.28644	6	7	1.011	2.004	0.994	1.064	1.176	0.89	1.044	1.229	0.805	1.014	0.833	0.789	1.115
O35640	Annexin A8 OS=Mus musculus OX=10090 GN=Anxa8 PE=1 SV=2	0.274017	-0.236748	6	7	0.936	1.083	1.343	1.34	0.697	0.964	1.153	0.925	0.814	0.942	0.601	1.254	0.611
Q6ZQM8	UDP-glucuronosyltransferase 1-7C OS=Mus musculus OX=10090 GN=Ugt1a7c PE=1 SV=1	0.2743	0.296406	6	7	0.52	0.369	1.15	0.964	0.851	1.158	0.969	0.661	1.378	0.95	1.308	1.066	0.849
Q9D517	1-acyl-sn-glycerol-3-phosphate acyltransferase gamma OS=Mus musculus OX=10090 GN=Agpat3 PE=1 SV=2	0.274482	-0.240889	6	7	1.093	1.751	0.851	1.044	0.972	0.883	0.927	1.079	0.879	1.005	0.917	0.861	0.842
Q9DCT2	NADH dehydrogenase [ubiquinone] iron-sulfur protein 3, mitochondrial OS=Mus musculus OX=10090 GN=Ndufs3 PE=1 SV=2	0.274549	-0.216887	6	7	0.997	1.527	0.758	1.069	1.008	0.918	0.791	1.255	0.798	0.863	0.811	0.766	1.017
P97321	Prolyl endopeptidase FAP OS=Mus musculus OX=10090 GN=Fap PE=1 SV=1	0.274688	0.25841	6	7	0.742	0.684	0.902	1.06	1.143	1.183	0.85	0.543	1.112	1.077	1.51	1.332	1.55
Q9D2L5	Inactive carboxypeptidase-like protein X2 OS=Mus musculus OX=10090 GN=Cpxm2 PE=2 SV=1	0.275164	-0.204729	6	7	1.345	1.237	1.21	0.95	0.757	1.32	1.041	1.224	0.849	0.779	0.782	1.381	0.847
Q6P3A8	2-oxoisovalerate dehydrogenase subunit beta, mitochondrial OS=Mus musculus OX=10090 GN=Bckdhb PE=1 SV=2	0.275258	-0.282248	6	7	0.885	1.485	0.773	1.258	0.84	0.886	0.918	1.353	0.853	0.892	0.431	0.793	0.638
Q8R3Q0	Store-operated calcium entry-associated regulatory factor OS=Mus musculus OX=10090 GN=Saraf PE=1 SV=2	0.27527	0.259112	6	7	0.854	0.887	0.906	1.157	1.089	1.316	1.12	2.044	0.903	1.038	1.116	1.551	0.897
Q5NC05	Transcription termination factor 2 OS=Mus musculus OX=10090 GN=Ttf2 PE=1 SV=2	0.275407	0.19141	3	3				1.167	1.111	0.936					1.383	1.051	1.236
Q8R1I1	Cytochrome b-c1 complex subunit 9 OS=Mus musculus OX=10090 GN=Uqcr10 PE=1 SV=1	0.275464	-0.575775	6	7	0.757	2.789	0.901	1.081	0.804	0.913	1.012	1.125	0.658	0.869	0.573	0.789	0.645
Q9CQA3	Succinate dehydrogenase [ubiquinone] iron-sulfur subunit, mitochondrial OS=Mus musculus OX=10090 GN=Sdhb PE=1 SV=1	0.275764	-0.381962	6	7	1.055	2.26	0.817	1.04	0.95	0.888	0.957	0.953	0.922	0.899	0.842	0.772	0.931
P19221	Prothrombin OS=Mus musculus OX=10090 GN=F2 PE=1 SV=1	0.275968	0.134051	6	7	1.209	0.9	0.846	0.964	0.988	0.966	0.9	1.308	1.313	1.018	0.928	1.097	0.955
P31996	Macrosialin OS=Mus musculus OX=10090 GN=Cd68 PE=1 SV=1	0.275989	0.202121	6	7	1.06	0.574	0.985	1.017	0.863	1.116	1.369	0.772	1.327	0.931	1.291	0.983	0.863
P43137	Lithostathine-1 OS=Mus musculus OX=10090 GN=Reg1 PE=1 SV=1	0.276338	0.724828	6	7	1.875	0.62	0.658	0.417	0.337	0.547	0.777	2.673	0.714	2.161	1.6	0.411	0.252
O35459	Delta(3,5)-Delta(2,4)-dienoyl-CoA isomerase, mitochondrial OS=Mus musculus OX=10090 GN=Ech1 PE=1 SV=1	0.276544	-0.443692	6	7	0.761	2.324	0.804	1.099	1.014	0.819	0.851	0.992	0.814	0.837	0.646	0.694	1.017
Q3U7R1	Extended synaptotagmin-1 OS=Mus musculus OX=10090 GN=Esyt1 PE=1 SV=2	0.277129	0.120331	6	7	0.895	0.716	0.958	0.958	1.052	1	0.99	0.82	0.98	0.947	1.184	0.947	1.207
P47857	ATP-dependent 6-phosphofructokinase, muscle type OS=Mus musculus OX=10090 GN=Pfkm PE=1 SV=3	0.277141	-0.21265	6	7	1.447	1.278	1.152	0.86	0.891	0.866	0.927	1.296	0.842	0.77	0.696	1.133	0.874
A2AAY5	SH3 and PX domain-containing protein 2B OS=Mus musculus OX=10090 GN=Sh3pxd2b PE=1 SV=1	0.277205	0.121774	6	7	1.011	0.737	1.11	1.031	0.947	0.932	1.052	0.78	1.003	1.088	1.165	1.021	1.213
Q6AW69-4	Isoform 4 of Cingulin-like protein 1 OS=Mus musculus OX=10090 GN=Cgnl1	0.277525	-0.255465	3	3				1.447	1.104	1.251					0.939	1.318	0.928
P56382	ATP synthase subunit epsilon, mitochondrial OS=Mus musculus OX=10090 GN=Atp5f1e PE=1 SV=2	0.277526	0.352737	6	7	0.855	0.565	0.746	0.941	1.513	0.827	0.865	0.59	1.676	1.042	1.37	0.771	1.801
Q99KJ8	Dynactin subunit 2 OS=Mus musculus OX=10090 GN=Dctn2 PE=1 SV=3	0.278189	-0.145857	6	7	0.937	0.918	1.033	1.326	1.165	1.302	0.936	0.766	0.884	1.001	1.142	1.184	1.132
P32037	Solute carrier family 2, facilitated glucose transporter member 3 OS=Mus musculus OX=10090 GN=Slc2a3 PE=1 SV=1	0.278234	0.239075	6	7	0.975	0.731	1.277	0.674	0.763	1.053	1.121	1.342	1.348	0.959	0.635	1.331	0.8
P62309	Small nuclear ribonucleoprotein G OS=Mus musculus OX=10090 GN=Snrpg PE=1 SV=1	0.279044	0.493536	6	7	0.716	0.485	0.531	0.813	1.468	0.712	0.603	0.696	1.719	0.692	1.396	0.534	2.121
Q9DCK3	Tetraspanin-4 OS=Mus musculus OX=10090 GN=Tspan4 PE=1 SV=1	0.279256	0.358961	6	7	0.595	0.405	0.638	0.862	1.008	0.895	0.652	0.459	1.52	0.866	0.82	0.769	1.502
Q78RX3	Small integral membrane protein 12 OS=Mus musculus OX=10090 GN=Smim12 PE=3 SV=1	0.279347	-0.18884	6	7	0.852	1.31	0.845	0.953	0.845	0.975	1.068	0.473	0.856	1.009	0.823	0.921	0.766
Q08642	Protein-arginine deiminase type-2 OS=Mus musculus OX=10090 GN=Padi2 PE=1 SV=2	0.279558	-0.353232	3	4	1.235	0.898	1.431				0.896	1.025	0.561	1.238
Q99LS3	Phosphoserine phosphatase OS=Mus musculus OX=10090 GN=Psph PE=1 SV=1	0.279656	-0.381605	3	4	0.912	1.459	0.956				1.093	0.773	0.701	0.838
P51910	Apolipoprotein D OS=Mus musculus OX=10090 GN=Apod PE=1 SV=1	0.279676	-0.182343	6	7	0.989	0.838	1.104	1.321	1.003	1.104	0.839	0.72	1.121	1.186	0.712	1.229	0.731
Q02788	Collagen alpha-2(VI) chain OS=Mus musculus OX=10090 GN=Col6a2 PE=1 SV=3	0.279681	0.143227	6	7	0.92	0.956	0.831	1.004	1.192	0.873	0.891	1.054	0.918	1.133	1.011	0.987	1.448
Q61133	Glutathione S-transferase theta-2 OS=Mus musculus OX=10090 GN=Gstt2 PE=1 SV=4	0.279808	0.158786	3	4	0.799	0.813	0.945				0.937	1.131	0.806	0.932
Q9JK37	Myozenin-1 OS=Mus musculus OX=10090 GN=Myoz1 PE=1 SV=1	0.279829	-1.22599	3	4	1.351	0.513	2.45				0.606	0.641	0.626	0.586
O70370	Cathepsin S OS=Mus musculus OX=10090 GN=Ctss PE=1 SV=2	0.280334	0.217615	6	7	0.948	0.707	1.081	0.893	0.823	1.061	1.38	1.56	0.808	0.842	1.173	0.927	0.789
Q9CR35	Chymotrypsinogen B OS=Mus musculus OX=10090 GN=Ctrb1 PE=1 SV=1	0.281119	0.953716	6	7	2.481	0.431	0.434	0.354	0.382	0.393	0.612	3.952	0.566	2.408	1.699	0.473	0.402
P04939	Major urinary protein 3 OS=Mus musculus OX=10090 GN=Mup3 PE=1 SV=1	0.281538	-0.224168	6	7	1.047	0.971	1.535	1.015	1.112	0.824	0.777	1.252	0.541	0.975	1.136	1.088	0.727
Q78IK4	MICOS complex subunit Mic27 OS=Mus musculus OX=10090 GN=Apool PE=1 SV=1	0.282402	-0.194433	6	7	0.65	1.322	0.836	1.209	0.959	1.105	0.962	0.681	0.862	0.98	0.825	0.966	0.924
Q9JK81	UPF0160 protein MYG1, mitochondrial OS=Mus musculus OX=10090 GN=Myg1 PE=1 SV=1	0.282477	0.270004	6	7	1.129	0.967	1.033	0.98	0.91	1.176	1.156	1.45	0.76	0.916	2.107	1.45	0.876
Q80U70	Polycomb protein Suz12 OS=Mus musculus OX=10090 GN=Suz12 PE=1 SV=2	0.282686	0.268607	3	3				1.135	1.036	1.274					1.668	1.374	1.108
P23953	Carboxylesterase 1C OS=Mus musculus OX=10090 GN=Ces1c PE=1 SV=4	0.282764	-0.143755	6	7	0.977	0.971	0.833	1.207	1.13	1.219	0.893	1.104	0.744	1.163	0.758	1.065	0.965
Q9R1Q9	V-type proton ATPase subunit S1 OS=Mus musculus OX=10090 GN=Atp6ap1 PE=1 SV=1	0.283552	0.2147	6	7	1.143	0.773	1.075	0.844	0.777	1.133	1.318	1.615	1	1.074	0.977	1.151	0.643
Q3UR97	Sorting nexin-21 OS=Mus musculus OX=10090 GN=Snx21 PE=1 SV=1	0.283642	-0.316679	3	4	1.798	1.252	1.202				0.987	1.276	0.942	1.347
Q8CAQ8-3	Isoform 3 of MICOS complex subunit Mic60 OS=Mus musculus OX=10090 GN=Immt	0.283763	0.741257	3	4	0.553	0.441	0.483				0.567	0.379	1.536	0.81
Q99M71	Mammalian ependymin-related protein 1 OS=Mus musculus OX=10090 GN=Epdr1 PE=1 SV=1	0.283787	0.128047	6	7	1.038	0.896	0.835	0.887	0.796	0.949	1.144	1.235	0.765	1.012	0.822	1.022	0.886
Q91Z53	Glyoxylate reductase/hydroxypyruvate reductase OS=Mus musculus OX=10090 GN=Grhpr PE=1 SV=1	0.283918	-0.161842	6	7	1.142	1.377	0.839	1.034	1.032	1.015	0.95	1.312	0.757	0.972	0.799	1.05	0.875
Q9JME7	Trafficking protein particle complex subunit 2-like protein OS=Mus musculus OX=10090 GN=Trappc2l PE=1 SV=1	0.283936	0.265783	6	7	0.893	0.596	0.955	1.027	1.449	0.998	1.032	0.872	1.168	1.031	1.53	0.845	1.823
Q9DCJ5	NADH dehydrogenase [ubiquinone] 1 alpha subcomplex subunit 8 OS=Mus musculus OX=10090 GN=Ndufa8 PE=1 SV=3	0.284113	-0.470656	6	7	1.049	2.767	0.847	1.101	1.052	0.958	1.176	1.154	0.875	0.965	0.69	0.82	0.865
Q8VC31	Coiled-coil domain-containing protein 9 OS=Mus musculus OX=10090 GN=Ccdc9 PE=1 SV=1	0.284236	0.0989285	6	7	1.046	0.875	1.057	0.901	0.88	0.945	1.147	0.92	0.854	1.058	1.037	1.205	0.906
P50285	Dimethylaniline monooxygenase [N-oxide-forming] 1 OS=Mus musculus OX=10090 GN=Fmo1 PE=1 SV=1	0.284265	-0.151335	6	7	1.172	1.413	0.834	1.008	1.032	0.919	1.007	1.107	0.921	0.933	0.828	0.889	1.015
Q8BLX7	Collagen alpha-1(XVI) chain OS=Mus musculus OX=10090 GN=Col16a1 PE=1 SV=2	0.284313	0.146686	6	7	1.142	0.88	1.285	1.175	1.194	0.934	1.341	1.229	0.958	1.549	0.953	1.159	1.348
Q64FW2	All-trans-retinol 13,14-reductase OS=Mus musculus OX=10090 GN=Retsat PE=1 SV=3	0.284549	-0.415672	3	3				1.144	0.973	0.915					0.422	0.837	1.014
Q3UL36	Arginine and glutamate-rich protein 1 OS=Mus musculus OX=10090 GN=Arglu1 PE=1 SV=2	0.284686	0.251639	6	7	0.704	0.466	0.683	0.848	0.87	1.023	0.596	0.52	1.275	0.865	1.116	1.018	0.991
Q63932	Dual specificity mitogen-activated protein kinase kinase 2 OS=Mus musculus OX=10090 GN=Map2k2 PE=1 SV=2	0.284748	-0.108203	6	7	0.905	0.931	1.057	1.036	0.94	1.08	1.096	0.945	0.72	0.831	1.032	1.041	0.774
P25085	Interleukin-1 receptor antagonist protein OS=Mus musculus OX=10090 GN=Il1rn PE=2 SV=1	0.284936	0.27087	6	7	0.83	0.558	1.159	0.958	0.787	1.348	1.075	1.119	0.94	0.946	1.871	1.134	0.854
Q9R1P4	Proteasome subunit alpha type-1 OS=Mus musculus OX=10090 GN=Psma1 PE=1 SV=1	0.285038	0.115695	6	7	0.949	0.807	0.917	1.016	1.079	1.056	1.09	0.818	1.161	0.874	1.262	1.071	1.086
Q03311	Cholinesterase OS=Mus musculus OX=10090 GN=Bche PE=1 SV=2	0.285064	0.190516	6	7	1.206	1.22	0.975	0.945	0.889	1.039	1.631	1.521	1.137	1.295	0.773	0.95	1.046
Q9Z126	Platelet factor 4 OS=Mus musculus OX=10090 GN=Pf4 PE=1 SV=1	0.285067	0.442976	6	7	0.615	0.437	0.839	0.736	1.738	0.811	0.795	0.686	2.073	0.932	0.854	1.066	1.803
P10922	Histone H1.0 OS=Mus musculus OX=10090 GN=H1f0 PE=2 SV=4	0.285132	0.264067	6	7	0.809	0.595	0.711	0.944	1.1	0.831	0.77	0.692	1.538	0.937	0.876	0.757	1.421
P70280	Vesicle-associated membrane protein 7 OS=Mus musculus OX=10090 GN=Vamp7 PE=1 SV=1	0.285191	-0.124427	6	7	1.381	0.959	1.098	0.952	1.023	1.205	1.07	1.044	0.943	0.858	1.194	0.921	1.053
P70451	Tyrosine-protein kinase Fer OS=Mus musculus OX=10090 GN=Fer PE=1 SV=2	0.285237	0.14056	6	7	0.93	0.816	0.918	0.752	1.024	1.01	0.955	0.743	0.951	1.012	1.259	0.868	1.221
Q9CZY3	Ubiquitin-conjugating enzyme E2 variant 1 OS=Mus musculus OX=10090 GN=Ube2v1 PE=1 SV=1	0.285444	0.401166	6	7	1.032	0.627	0.479	0.614	1.373	0.854	0.562	0.702	1.438	0.742	1.516	0.816	1.895
O89032	SH3 and PX domain-containing protein 2A OS=Mus musculus OX=10090 GN=Sh3pxd2a PE=1 SV=2	0.285461	0.390522	3	3				0.748	1.103	0.523					1.203	0.919	0.99
Q9CYN2	Signal peptidase complex subunit 2 OS=Mus musculus OX=10090 GN=Spcs2 PE=1 SV=1	0.285927	0.481305	6	7	0.487	0.331	0.498	1.11	1.175	1.163	0.382	0.362	2.058	0.983	1.505	1.254	1.215
Q9JL95	Proteoglycan 3 OS=Mus musculus OX=10090 GN=Prg3 PE=2 SV=1	0.285966	0.462038	3	3				0.594	0.694	0.773					0.816	0.719	1.304
Q6PIU9	Uncharacterized protein FLJ45252 homolog OS=Mus musculus OX=10090 PE=1 SV=2	0.286578	-0.10147	6	7	1.39	1.151	1.045	1.09	1.046	1.255	1.164	1.163	1.047	1.032	1.105	1.203	0.873
Q64345	Interferon-induced protein with tetratricopeptide repeats 3 OS=Mus musculus OX=10090 GN=Ifit3 PE=1 SV=1	0.287105	-0.302651	6	7	1.179	0.756	1.636	1.16	0.933	1.802	1.019	1.296	0.514	0.714	1.499	1.169	0.851
Q9CYA0	Protein disulfide isomerase Creld2 OS=Mus musculus OX=10090 GN=Creld2 PE=1 SV=1	0.287222	0.217169	6	7	0.925	0.63	1.064	0.907	0.882	1.075	1.154	0.744	0.863	1.62	1.19	1.064	0.801
P47754	F-actin-capping protein subunit alpha-2 OS=Mus musculus OX=10090 GN=Capza2 PE=1 SV=3	0.287508	0.0866606	6	7	1.119	0.917	1.093	1.028	0.981	1.12	1.22	1.256	1.016	1.065	1.223	1.032	0.941
Q9D1N2	Glycosylphosphatidylinositol-anchored high density lipoprotein-binding protein 1 OS=Mus musculus OX=10090 GN=Gpihbp1 PE=1 SV=1	0.287543	0.669475	3	4	0.626	0.52	0.553				0.883	0.269	1.537	0.914
Q8R0P4	Mth938 domain-containing protein OS=Mus musculus OX=10090 GN=Aamdc PE=1 SV=1	0.287735	0.177514	6	7	1.158	1.088	1.074	0.766	1.3	0.772	1.131	1.028	1.018	1.116	1.176	1.023	1.633
P10493	Nidogen-1 OS=Mus musculus OX=10090 GN=Nid1 PE=1 SV=2	0.288495	0.0704353	6	7	0.936	0.995	0.87	1.005	1.069	0.884	0.978	1.03	0.953	1.071	0.939	0.94	1.144
Q99JP4	Anaphase-promoting complex subunit CDC26 OS=Mus musculus OX=10090 GN=Cdc26 PE=1 SV=1	0.288626	-0.200265	6	7	1.381	0.841	0.734	0.908	0.917	1.042	0.877	0.971	0.883	0.704	1.066	0.854	0.558
Q9R1P0	Proteasome subunit alpha type-4 OS=Mus musculus OX=10090 GN=Psma4 PE=1 SV=1	0.289303	0.0759787	6	7	0.857	0.858	1.008	1.045	1.048	1.025	1.071	0.88	1.026	1	1.115	1.013	1.078
P20060	Beta-hexosaminidase subunit beta OS=Mus musculus OX=10090 GN=Hexb PE=1 SV=2	0.289666	0.0940773	6	7	1.012	0.7	0.997	0.975	0.895	0.982	0.938	0.876	1.034	1.014	1.077	1.033	0.953
Q9WTR5	Cadherin-13 OS=Mus musculus OX=10090 GN=Cdh13 PE=1 SV=2	0.289787	0.168589	6	7	0.994	0.832	0.684	0.943	1.209	0.947	0.895	0.891	1.203	0.881	1.081	0.985	1.419
Q9JHW4	Selenocysteine-specific elongation factor OS=Mus musculus OX=10090 GN=Eefsec PE=1 SV=2	0.290082	-0.129503	6	7	1.01	0.959	0.968	0.955	0.723	1.129	1.046	0.809	0.829	0.899	0.882	1.013	0.648
Q8CI59	Metalloreductase STEAP3 OS=Mus musculus OX=10090 GN=Steap3 PE=1 SV=1	0.290379	-0.102638	6	7	1.079	0.886	1.148	1.061	0.879	1.036	1.126	0.957	0.829	1.056	0.822	0.968	0.858
Q9D924	Iron-sulfur cluster assembly 1 homolog, mitochondrial OS=Mus musculus OX=10090 GN=Isca1 PE=2 SV=1	0.290615	-0.252879	6	7	0.962	1.86	1.136	0.959	0.909	0.965	1.151	1.011	0.96	1.053	0.765	0.836	0.873
P15327	Bisphosphoglycerate mutase OS=Mus musculus OX=10090 GN=Bpgm PE=1 SV=2	0.29086	0.253883	6	7	1.137	0.984	0.722	0.755	1.21	0.75	0.972	1.798	1.322	1.03	0.825	0.767	1.018
Q9D6W8	BLOC-1-related complex subunit 6 OS=Mus musculus OX=10090 GN=Borcs6 PE=1 SV=1	0.290987	0.263034	3	4	0.743	0.76	0.847				0.91	0.614	1.174	1.062
P01869	Ig gamma-1 chain C region, membrane-bound form OS=Mus musculus OX=10090 GN=Ighg1 PE=1 SV=2	0.291035	0.692867	6	7	1.116	0.752	0.848	0.657	0.633	0.841	3.748	1.528	0.961	0.819	0.626	0.996	0.463
Q9QYF9	Protein NDRG3 OS=Mus musculus OX=10090 GN=Ndrg3 PE=1 SV=1	0.291432	-0.147088	6	7	1.055	1.166	1.06	0.892	0.819	0.868	0.981	0.948	0.909	1.011	0.959	0.51	0.856
Q07813	Apoptosis regulator BAX OS=Mus musculus OX=10090 GN=Bax PE=1 SV=1	0.29173	-0.248976	6	7	0.934	1.481	1.127	0.809	0.876	1.236	0.817	1.416	0.653	0.682	0.802	1.251	0.724
P02089	Hemoglobin subunit beta-2 OS=Mus musculus OX=10090 GN=Hbb-b2 PE=1 SV=2	0.292151	0.321185	6	7	1.041	1.005	0.826	0.681	1.262	0.902	1.16	2.307	0.986	1.196	0.781	1.038	0.865
Q8R3F5	Malonyl-CoA-acyl carrier protein transacylase, mitochondrial OS=Mus musculus OX=10090 GN=Mcat PE=1 SV=3	0.292194	-0.376253	3	4	0.908	1.588	1.174				1.01	1.098	0.674	0.988
Q3USJ8	F-BAR and double SH3 domains protein 2 OS=Mus musculus OX=10090 GN=Fchsd2 PE=1 SV=2	0.292263	0.082607	3	3				0.85	0.982	0.934					0.99	0.956	0.983
P0C605-2	Isoform Beta of cGMP-dependent protein kinase 1 OS=Mus musculus OX=10090 GN=Prkg1	0.292408	0.256605	6	7	0.756	0.672	0.727	0.75	1.167	0.908	0.786	0.64	1.332	0.967	0.891	0.776	1.549
P17426	AP-2 complex subunit alpha-1 OS=Mus musculus OX=10090 GN=Ap2a1 PE=1 SV=1	0.293298	0.0523978	6	7	0.982	0.906	0.884	0.888	0.96	0.88	0.9	1.02	0.907	0.933	0.951	0.883	1.06
Q61176	Arginase-1 OS=Mus musculus OX=10090 GN=Arg1 PE=1 SV=1	0.29349	0.23667	6	7	1.059	0.618	1.154	0.722	0.76	1.367	1.506	1.24	0.949	0.984	1.102	1.281	0.746
Q6NZJ6	Eukaryotic translation initiation factor 4 gamma 1 OS=Mus musculus OX=10090 GN=Eif4g1 PE=1 SV=1	0.29366	-0.0705742	6	7	1.039	1.021	1.149	1.048	0.984	1.004	1.063	0.929	0.844	1.121	1.053	1.027	0.901
O09114	Prostaglandin-H2 D-isomerase OS=Mus musculus OX=10090 GN=Ptgds PE=1 SV=1	0.294652	0.448367	3	4	1.186	0.988	1.003				1.095	2.322	0.992	1.371
Q9R0B9	Procollagen-lysine,2-oxoglutarate 5-dioxygenase 2 OS=Mus musculus OX=10090 GN=Plod2 PE=1 SV=2	0.29469	-0.16767	6	7	1.281	0.984	1.293	1.028	0.815	1.221	1.12	0.842	0.727	0.992	1.187	1.232	0.778
Q9CRB2	H/ACA ribonucleoprotein complex subunit 2 OS=Mus musculus OX=10090 GN=Nhp2 PE=1 SV=1	0.294742	0.473346	3	3				0.975	1.384	0.896					1.556	0.971	1.992
Q8K157	Aldose 1-epimerase OS=Mus musculus OX=10090 GN=Galm PE=1 SV=1	0.294876	-0.183435	6	7	0.908	1.486	1.042	1.009	0.889	0.877	1.056	1.099	0.716	0.937	0.762	1.016	0.795
P31240	Platelet-derived growth factor subunit B OS=Mus musculus OX=10090 GN=Pdgfb PE=2 SV=1	0.295519	-0.219476	3	3				0.735	0.95	0.951					0.658	0.9	0.706
Q64012	RNA-binding protein Raly OS=Mus musculus OX=10090 GN=Raly PE=1 SV=3	0.295565	0.0969639	6	7	0.952	0.765	1.003	0.999	0.964	1.044	1.041	0.87	1.025	0.94	1.256	0.996	1.018
O54916	RalBP1-associated Eps domain-containing protein 1 OS=Mus musculus OX=10090 GN=Reps1 PE=1 SV=2	0.296077	0.192707	6	7	1.114	0.81	1.078	0.787	0.841	1.156	1.107	1.483	0.988	1.279	0.98	1.255	0.623
P35585	AP-1 complex subunit mu-1 OS=Mus musculus OX=10090 GN=Ap1m1 PE=1 SV=3	0.296113	0.0661263	6	7	1.065	0.923	0.943	1.032	0.953	1.06	1.019	1.066	1.022	1.002	1.136	1.16	0.894
Q9JMG7	Hepatoma-derived growth factor-related protein 3 OS=Mus musculus OX=10090 GN=Hdgfl3 PE=1 SV=2	0.296131	-0.202637	3	3				1.003	0.947	1.072					0.774	1.064	0.788
P02468	Laminin subunit gamma-1 OS=Mus musculus OX=10090 GN=Lamc1 PE=1 SV=2	0.296379	0.201841	6	7	0.845	0.788	0.733	0.99	1.202	0.798	0.807	0.861	1.208	1.087	0.875	0.834	1.515
P01630	Ig kappa chain V-II region 7S34.1 OS=Mus musculus OX=10090 PE=1 SV=1	0.296401	0.203864	3	3				0.855	0.974	0.813					1.005	0.856	1.182
Q9DC23	DnaJ homolog subfamily C member 10 OS=Mus musculus OX=10090 GN=Dnajc10 PE=1 SV=2	0.296511	0.0803477	6	7	0.933	0.768	1.026	0.968	0.859	0.941	1.085	0.883	0.878	1.036	1.013	0.965	0.918
Q6ZQH8	Nucleoporin NUP188 homolog OS=Mus musculus OX=10090 GN=Nup188 PE=1 SV=2	0.296757	0.160556	6	7	1.161	0.966	1.198	0.819	0.913	0.762	1.317	1.163	0.825	1.13	0.921	0.92	1.312
P40142	Transketolase OS=Mus musculus OX=10090 GN=Tkt PE=1 SV=1	0.296759	-0.18107	6	7	0.627	1.075	0.924	1.212	1.196	1.092	0.832	0.646	1.001	0.804	1.037	0.854	1.13
Q9WUM4	Coronin-1C OS=Mus musculus OX=10090 GN=Coro1c PE=1 SV=2	0.296777	0.162449	6	7	0.835	0.799	0.874	0.911	1.098	1.011	0.956	0.676	1.206	0.949	1.022	0.988	1.421
Q8CIF4	Biotinidase OS=Mus musculus OX=10090 GN=Btd PE=1 SV=2	0.29692	0.331062	3	4	1.163	1.123	0.989				1.112	1.961	0.961	1.459
Q8BGF6	ELMO domain-containing protein 2 OS=Mus musculus OX=10090 GN=Elmod2 PE=1 SV=1	0.296991	-0.175934	3	4	0.904	0.709	0.778				0.717	0.574	0.833	0.698
Q9DC70	NADH dehydrogenase [ubiquinone] iron-sulfur protein 7, mitochondrial OS=Mus musculus OX=10090 GN=Ndufs7 PE=1 SV=1	0.297004	-0.423531	6	7	0.778	2.519	0.83	1.383	1.432	0.919	0.926	1.162	0.762	0.774	0.872	0.683	1.659
Q3UTY6	Thrombospondin type-1 domain-containing protein 4 OS=Mus musculus OX=10090 GN=Thsd4 PE=1 SV=2	0.297213	0.190022	6	7	0.837	1.03	0.683	0.755	0.842	0.67	1.104	0.687	0.96	1.013	0.763	0.63	1.254
Q922S4	cGMP-dependent 3',5'-cyclic phosphodiesterase OS=Mus musculus OX=10090 GN=Pde2a PE=1 SV=4	0.29733	-0.137648	6	7	0.879	0.948	1.345	0.972	0.976	1.161	1.077	0.756	0.897	1.015	1.012	1.088	0.816
Q8BYA0	Tubulin-specific chaperone D OS=Mus musculus OX=10090 GN=Tbcd PE=1 SV=1	0.297558	0.133438	6	7	1.265	1.268	1.063	1.024	1.123	1.028	1.332	1.721	1.103	1.221	1.085	1.086	1.117
Q8BG07	Phospholipase D4 OS=Mus musculus OX=10090 GN=Pld4 PE=1 SV=1	0.297569	0.25752	6	7	0.577	0.605	0.73	1.098	1.142	1.278	0.842	1.117	0.896	0.929	1.625	0.952	1.212
P06684	Complement C5 OS=Mus musculus OX=10090 GN=C5 PE=1 SV=2	0.297677	0.100841	6	7	0.955	0.868	0.775	0.98	0.993	0.952	0.877	1.048	1.15	1.138	0.838	1.007	0.852
Q8JZN7	Mitochondrial Rho GTPase 2 OS=Mus musculus OX=10090 GN=Rhot2 PE=1 SV=1	0.297788	-0.190591	6	7	1.196	1.67	1.11	1.557	1.155	1.119	1.274	1.634	1.038	1.043	0.932	1.292	0.768
Q9CXT8	Mitochondrial-processing peptidase subunit beta OS=Mus musculus OX=10090 GN=Pmpcb PE=1 SV=1	0.298345	-0.0588774	6	7	1.145	1.129	0.926	1.063	1.001	1.052	1.05	1.082	1.033	0.982	0.988	0.998	0.941
P23475	X-ray repair cross-complementing protein 6 OS=Mus musculus OX=10090 GN=Xrcc6 PE=1 SV=5	0.298708	0.144051	6	7	1.127	0.994	1.023	1.32	1.351	0.963	1.219	1.41	1.201	0.929	1.308	1.065	1.606
O88351	Inhibitor of nuclear factor kappa-B kinase subunit beta OS=Mus musculus OX=10090 GN=Ikbkb PE=1 SV=1	0.298911	-0.110894	6	7	1.214	1.013	0.988	1.018	0.965	1.087	1.152	1.218	0.942	0.852	0.869	0.965	0.792
Q07113	Cation-independent mannose-6-phosphate receptor OS=Mus musculus OX=10090 GN=Igf2r PE=1 SV=1	0.299264	0.0925422	6	7	1.087	0.823	1.167	0.963	0.969	0.988	1.175	0.969	0.969	1.202	1.108	1.038	0.999
Q91WG4	Elongator complex protein 2 OS=Mus musculus OX=10090 GN=Elp2 PE=1 SV=1	0.299381	0.137951	6	7	1.106	0.99	0.796	0.953	0.95	0.897	0.969	1.351	0.756	0.971	1.258	0.959	1.043
Q61081	Hsp90 co-chaperone Cdc37 OS=Mus musculus OX=10090 GN=Cdc37 PE=1 SV=1	0.299828	-0.131579	6	7	0.874	1.035	1.204	1.046	0.976	1.114	1.048	0.942	0.612	1.024	0.995	1.19	0.844
P01786	Ig heavy chain V region MOPC 47A OS=Mus musculus OX=10090 PE=1 SV=1	0.300049	1.27048	6	7	0.772	0.411	0.414	0.666	0.635	0.498	0.627	0.498	0.802	5.556	0.99	0.314	0.771
Q99J09	Methylosome protein 50 OS=Mus musculus OX=10090 GN=Wdr77 PE=1 SV=1	0.300173	0.137756	6	7	1.277	0.837	0.847	1.046	1.093	1.128	1.317	1.108	0.982	0.997	1.084	1.061	1.445
Q922Y1	UBX domain-containing protein 1 OS=Mus musculus OX=10090 GN=Ubxn1 PE=1 SV=1	0.300199	0.172819	6	7	0.939	0.866	0.809	0.656	0.831	0.808	1.011	1.288	0.94	1.029	0.905	0.634	0.649
Q9CR98	Protein FAM136A OS=Mus musculus OX=10090 GN=Fam136a PE=1 SV=1	0.300667	0.212524	6	7	0.874	0.513	0.949	0.739	0.895	0.751	0.865	0.529	1.254	0.894	1.172	0.709	0.959
Q61592	Growth arrest-specific protein 6 OS=Mus musculus OX=10090 GN=Gas6 PE=2 SV=2	0.300691	0.340176	3	3				0.996	0.853	0.885					1.317	0.802	1.342
Q8BGB2	Tetratricopeptide repeat protein 7A OS=Mus musculus OX=10090 GN=Ttc7a PE=1 SV=1	0.300979	-0.155443	6	7	0.777	1.225	1.193	1.162	0.868	1.154	1.01	0.969	0.673	0.999	0.95	1.219	0.862
Q810S1	Calcium uniporter regulatory subunit MCUb, mitochondrial OS=Mus musculus OX=10090 GN=Mcub PE=1 SV=1	0.301036	-0.208495	6	7	1.623	1.585	1.381	1.105	1.038	1.326	1.36	1.802	0.982	1.081	0.826	1.294	0.791
Q3UIU2	NADH dehydrogenase [ubiquinone] 1 beta subcomplex subunit 6 OS=Mus musculus OX=10090 GN=Ndufb6 PE=1 SV=3	0.301107	-0.481821	3	4	1.127	1.738	0.871				0.764	1.131	0.871	0.801
Q8VCF0	Mitochondrial antiviral-signaling protein OS=Mus musculus OX=10090 GN=Mavs PE=1 SV=1	0.301324	0.229004	3	3				1.098	1.161	0.758					1.234	1.076	1.226
Q8BGT6	MICAL-like protein 1 OS=Mus musculus OX=10090 GN=Micall1 PE=1 SV=3	0.301329	0.292676	3	4	1.074	1.546	0.987				1.491	1.888	1.166	1.346
Q8R0G9	Nuclear pore complex protein Nup133 OS=Mus musculus OX=10090 GN=Nup133 PE=1 SV=2	0.301499	0.0626535	6	7	0.973	0.859	0.979	1.021	1.035	1.052	1.001	1.089	0.969	0.912	1.097	1.119	1.025
Q7TNS2	MICOS complex subunit Mic10 OS=Mus musculus OX=10090 GN=Micos10 PE=1 SV=1	0.302037	-0.175345	6	7	0.89	1.166	0.793	1.26	1.237	0.959	0.846	0.625	0.993	0.776	0.99	1.027	1.257
Q9QYI3	DnaJ homolog subfamily C member 7 OS=Mus musculus OX=10090 GN=Dnajc7 PE=1 SV=2	0.302431	-0.183161	6	7	0.906	1.365	1.159	0.922	0.759	1.056	1.181	0.9	0.783	0.972	1.039	0.869	0.593
Q8CG50	Ras-related protein Rab-43 OS=Mus musculus OX=10090 GN=Rab43 PE=1 SV=1	0.302532	0.481424	3	3				1.177	1.528	1.42					1.851	1.268	2.64
O88587	Catechol O-methyltransferase OS=Mus musculus OX=10090 GN=Comt PE=1 SV=2	0.302643	-0.156118	6	7	1.05	1.318	0.988	1.011	0.842	0.96	1.025	1.267	0.785	0.903	0.841	0.972	0.666
Q99J39	Malonyl-CoA decarboxylase, mitochondrial OS=Mus musculus OX=10090 GN=Mlycd PE=1 SV=1	0.303134	-0.179893	6	7	0.801	1.49	0.868	1.134	0.944	0.951	0.995	0.98	0.807	0.843	0.863	0.866	1.019
Q64282	Interferon-induced protein with tetratricopeptide repeats 1 OS=Mus musculus OX=10090 GN=Ifit1 PE=1 SV=2	0.303171	-0.350483	6	7	0.93	0.691	1.989	0.954	0.844	1.619	0.91	0.935	0.483	1.032	1.149	1.132	0.789
Q99JR1	Sideroflexin-1 OS=Mus musculus OX=10090 GN=Sfxn1 PE=1 SV=3	0.3036	-0.0851688	6	7	1.109	1.195	0.93	0.949	0.986	0.924	1.039	1.024	0.975	0.996	0.93	0.834	0.903
Q8CHP5	Partner of Y14 and mago OS=Mus musculus OX=10090 GN=Pym1 PE=1 SV=2	0.303741	0.135453	6	7	1.06	0.853	1.05	0.769	1.002	0.907	1.163	1.032	0.947	0.959	1.197	0.696	1.235
Q8CFV9	Riboflavin kinase OS=Mus musculus OX=10090 GN=Rfk PE=1 SV=2	0.303964	-0.157996	6	7	1.046	1.46	1.026	1.144	0.915	1.244	1.217	1.299	0.85	1.047	0.885	1.099	0.75
Q8VHX6	Filamin-C OS=Mus musculus OX=10090 GN=Flnc PE=1 SV=3	0.304211	-0.129985	6	7	1.106	0.926	1.334	0.93	0.884	0.988	0.926	0.841	0.811	0.964	0.896	1.154	0.984
Q80TN5	Palmitoyltransferase ZDHHC17 OS=Mus musculus OX=10090 GN=Zdhhc17 PE=1 SV=2	0.304375	-0.094896	6	7	1.125	1.053	1.053	1.074	0.968	1.145	1.079	1.027	0.7	0.944	1.131	1.133	0.997
Q9Z0U1	Tight junction protein ZO-2 OS=Mus musculus OX=10090 GN=Tjp2 PE=1 SV=2	0.304488	0.169142	6	7	1.016	1.029	0.934	0.811	0.915	0.911	0.968	1.63	0.808	1.012	1.026	0.927	0.996
Q99JR8	SWI/SNF-related matrix-associated actin-dependent regulator of chromatin subfamily D member 2 OS=Mus musculus OX=10090 GN=Smarcd2 PE=1 SV=2	0.304506	0.0970187	6	7	1.073	0.928	1.032	0.976	0.994	1.078	1.136	1.287	0.813	0.975	1.214	1.044	1.119
P63013	Paired mesoderm homeobox protein 1 OS=Mus musculus OX=10090 GN=Prrx1 PE=1 SV=1	0.30464	-0.222392	6	7	0.859	0.973	0.764	1.012	1.052	1.29	0.643	0.942	0.643	0.61	0.918	1.425	0.769
Q80U35	Rho guanine nucleotide exchange factor 17 OS=Mus musculus OX=10090 GN=Arhgef17 PE=1 SV=2	0.30467	0.279331	3	4	1.004	1.071	0.764				1.166	1.534	0.813	1.081
P28741	Kinesin-like protein KIF3A OS=Mus musculus OX=10090 GN=Kif3a PE=1 SV=2	0.305033	0.396801	3	3				0.655	0.704	0.691					1.215	0.769	0.715
Q91W89	Alpha-mannosidase 2C1 OS=Mus musculus OX=10090 GN=Man2c1 PE=1 SV=1	0.305182	0.126732	3	3				0.781	0.948	0.972					0.943	1.036	0.97
Q08761	Vitamin K-dependent protein S OS=Mus musculus OX=10090 GN=Pros1 PE=2 SV=1	0.305272	0.193981	6	7	0.786	0.59	0.963	1.045	1.045	0.969	0.855	0.703	1.229	1.013	0.803	1.364	1.237
Q9D1H6	NADH dehydrogenase [ubiquinone] 1 alpha subcomplex assembly factor 4 OS=Mus musculus OX=10090 GN=Ndufaf4 PE=1 SV=1	0.305308	-0.330474	3	4	0.888	1.334	0.942				0.939	0.512	0.813	1.091
Q9D8N0	Elongation factor 1-gamma OS=Mus musculus OX=10090 GN=Eef1g PE=1 SV=3	0.305371	0.107272	6	7	1.009	0.714	0.986	0.989	0.997	0.996	1.022	0.775	1.084	1.105	1.186	0.965	1.015
P62075	Mitochondrial import inner membrane translocase subunit Tim13 OS=Mus musculus OX=10090 GN=Timm13 PE=1 SV=1	0.305418	-0.185798	6	7	0.917	1.694	1.028	1.504	1.464	1.256	1.06	0.986	0.995	1.29	1.421	0.918	1.395
Q7TPR4	Alpha-actinin-1 OS=Mus musculus OX=10090 GN=Actn1 PE=1 SV=1	0.306056	0.0689302	6	7	0.962	0.982	0.929	0.933	0.991	0.977	0.886	1.128	0.937	1.026	0.902	1.02	1.167
Q3TGW2	Endonuclease/exonuclease/phosphatase family domain-containing protein 1 OS=Mus musculus OX=10090 GN=Eepd1 PE=1 SV=1	0.30643	0.317389	3	4	0.719	0.615	0.958				1.213	0.599	1.054	0.942
Q9WTS2	Alpha-(1,6)-fucosyltransferase OS=Mus musculus OX=10090 GN=Fut8 PE=1 SV=2	0.306503	-0.158579	3	4	1.634	1.321	1.296				1.236	1.282	1.191	1.369
Q9CPR5	39S ribosomal protein L15, mitochondrial OS=Mus musculus OX=10090 GN=Mrpl15 PE=1 SV=1	0.306531	-0.247951	3	3				1.132	1.526	1.129					1.263	0.903	1.023
Q9CPW5	Translocon-associated protein subunit beta OS=Mus musculus OX=10090 GN=Ssr2 PE=1 SV=1	0.306715	0.653493	6	7	0.528	0.308	0.408	1.03	1.947	0.777	0.456	0.573	2.61	0.856	1.411	0.559	2.707
Q9CPY7	Cytosol aminopeptidase OS=Mus musculus OX=10090 GN=Lap3 PE=1 SV=3	0.306837	-0.0892781	6	7	1.015	1.153	0.958	1.044	0.889	1.076	1	1.163	0.865	0.976	0.921	0.996	0.807
Q99LD8	N(G),N(G)-dimethylarginine dimethylaminohydrolase 2 OS=Mus musculus OX=10090 GN=Ddah2 PE=1 SV=1	0.306896	0.0970906	6	7	0.885	0.831	0.844	0.991	1.052	0.948	0.98	0.888	0.989	1.029	0.91	0.881	1.25
Q9D8V7	Signal peptidase complex catalytic subunit SEC11C OS=Mus musculus OX=10090 GN=Sec11c PE=1 SV=3	0.306953	0.320993	6	7	1.519	0.959	0.954	0.793	0.862	0.956	1.073	2.271	0.977	1.656	0.804	1.292	0.734
Q3TMX7	Sulfhydryl oxidase 2 OS=Mus musculus OX=10090 GN=Qsox2 PE=1 SV=1	0.307255	0.500265	3	4	0.984	0.527	0.883				0.538	0.941	1.708	1.328
Q8BH86	D-glutamate cyclase, mitochondrial OS=Mus musculus OX=10090 GN=Dglucy PE=1 SV=1	0.30738	-0.0659087	6	7	0.966	1.11	1.15	1.133	1.057	1.078	1.144	1.016	0.859	1.11	1.054	0.977	1.078
Q9CZ04	COP9 signalosome complex subunit 7a OS=Mus musculus OX=10090 GN=Cops7a PE=1 SV=2	0.307431	-0.0871747	6	7	1.029	1.075	1.084	0.953	1.084	1.034	0.962	0.754	0.936	1.001	1.088	0.937	1.196
P97333	Neuropilin-1 OS=Mus musculus OX=10090 GN=Nrp1 PE=1 SV=2	0.307436	0.100041	6	7	0.776	0.847	1.009	1.032	1.098	0.944	1.021	0.836	1.18	1.013	1.072	0.958	1.055
P62821	Ras-related protein Rab-1A OS=Mus musculus OX=10090 GN=Rab1A PE=1 SV=3	0.307656	0.244869	6	7	0.642	0.598	0.919	0.964	1.202	0.904	0.801	0.57	1.266	0.981	1.196	0.899	1.516
Q5XG73	Acyl-CoA-binding domain-containing protein 5 OS=Mus musculus OX=10090 GN=Acbd5 PE=1 SV=1	0.308053	-0.199257	6	7	0.796	1.152	0.946	0.81	0.913	1.136	0.852	0.427	0.699	0.856	0.73	1.195	1.087
Q61371	Intraflagellar transport protein 88 homolog OS=Mus musculus OX=10090 GN=Ift88 PE=1 SV=2	0.308094	-0.181591	6	7	0.818	1.204	1.437	1.188	1.159	1.236	1.293	1.141	1.113	1.15	0.486	1.148	0.913
P31230	Aminoacyl tRNA synthase complex-interacting multifunctional protein 1 OS=Mus musculus OX=10090 GN=Aimp1 PE=1 SV=2	0.308335	0.0763483	6	7	0.985	0.837	0.986	0.935	1.055	1.035	1.02	0.858	0.938	1.105	1.152	1.041	1.061
Q8R0Y6	Cytosolic 10-formyltetrahydrofolate dehydrogenase OS=Mus musculus OX=10090 GN=Aldh1l1 PE=1 SV=1	0.308642	-0.101808	6	7	0.983	1.128	0.948	1.053	1.04	1.008	1.159	1.116	0.868	1.05	0.723	0.874	0.907
Q9CZW5	Mitochondrial import receptor subunit TOM70 OS=Mus musculus OX=10090 GN=Tomm70 PE=1 SV=2	0.308798	-0.0666886	6	7	0.848	1.007	1.015	1.042	0.984	0.983	1.06	0.888	0.869	0.959	0.824	1.002	0.947
A2ARA8	Integrin alpha-8 OS=Mus musculus OX=10090 GN=Itga8 PE=1 SV=1	0.308935	0.25281	6	7	0.778	0.977	0.622	0.78	1.203	0.677	0.812	0.755	1.129	0.942	0.974	0.73	1.66
P97821	Dipeptidyl peptidase 1 OS=Mus musculus OX=10090 GN=Ctsc PE=1 SV=1	0.309107	0.163393	6	7	1.484	0.956	0.952	0.904	0.939	1.005	1.276	1.402	1.007	0.962	1.4	0.962	1.144
P51163	Uroporphyrinogen-III synthase OS=Mus musculus OX=10090 GN=Uros PE=1 SV=1	0.309249	0.248558	3	3				0.64	0.756	0.891					1.069	0.917	0.731
Q5SUC9	Protein SCO1 homolog, mitochondrial OS=Mus musculus OX=10090 GN=Sco1 PE=1 SV=1	0.309251	-0.158326	6	7	0.84	1.177	1.079	1.314	1.19	1.315	1.06	0.588	0.908	1.117	1.083	1.273	1.2
Q9Z0H3	SWI/SNF-related matrix-associated actin-dependent regulator of chromatin subfamily B member 1 OS=Mus musculus OX=10090 GN=Smarcb1 PE=1 SV=1	0.309345	-0.192524	3	3				1.294	0.941	1.183					1.002	1.081	0.908
P60469	Liprin-alpha-3 OS=Mus musculus OX=10090 GN=Ppfia3 PE=1 SV=2	0.309539	0.182495	6	7	0.987	0.704	0.925	0.774	0.707	0.931	0.934	0.814	1.426	1.098	0.819	0.869	0.697
Q9Z2W0	Aspartyl aminopeptidase OS=Mus musculus OX=10090 GN=Dnpep PE=1 SV=2	0.309789	0.133467	6	7	1.207	1.027	0.89	0.919	0.893	0.93	1.311	1.243	0.928	1.271	0.973	0.858	0.923
Q8N9S3	Activator of 90 kDa heat shock protein ATPase homolog 2 OS=Mus musculus OX=10090 GN=Ahsa2 PE=1 SV=2	0.309976	-0.308172	3	4	1.389	1.7	1.021				1.123	0.996	1.223	1.084
Q9QXX4	Calcium-binding mitochondrial carrier protein Aralar2 OS=Mus musculus OX=10090 GN=Slc25a13 PE=1 SV=1	0.310001	0.196317	6	7	1.074	0.808	1.178	1.087	0.828	1.205	1.314	1.66	0.826	1.393	1.129	1.199	0.74
A3KGW5	Inactive glycosyltransferase 25 family member 3 OS=Mus musculus OX=10090 GN=Cercam PE=3 SV=1	0.310205	-0.140137	6	7	1.296	0.869	1.39	1.022	1.032	0.987	1.075	0.91	0.782	1.094	1.07	1.115	0.937
Q7SIG6	Arf-GAP with SH3 domain, ANK repeat and PH domain-containing protein 2 OS=Mus musculus OX=10090 GN=Asap2 PE=1 SV=3	0.310277	-0.0940001	6	7	1.282	0.943	0.934	0.97	1.14	1.027	1.024	0.902	0.94	0.981	0.94	1.027	1.068
P00688	Pancreatic alpha-amylase OS=Mus musculus OX=10090 GN=Amy2 PE=1 SV=2	0.310396	0.915047	6	7	2.402	0.609	0.53	0.194	0.164	0.188	0.73	3.02	0.722	2.761	1.395	0.177	0.186
Q61207	Prosaposin OS=Mus musculus OX=10090 GN=Psap PE=1 SV=2	0.310537	0.178253	6	7	0.909	0.695	1.029	1.023	0.921	1.14	1.51	0.792	1.035	0.903	1.307	1.158	0.842
Q9D964	Glycine amidinotransferase, mitochondrial OS=Mus musculus OX=10090 GN=Gatm PE=1 SV=1	0.310923	0.346984	6	7	1.488	0.64	0.972	0.899	0.726	0.983	1.366	1.609	0.675	2.155	0.973	1.121	0.571
P16675	Lysosomal protective protein OS=Mus musculus OX=10090 GN=Ctsa PE=1 SV=1	0.310994	0.136194	6	7	0.96	0.743	1.038	1.041	0.957	1.144	1.344	1.143	0.876	1.01	1.207	1.164	0.799
Q8VDQ8	NAD-dependent protein deacetylase sirtuin-2 OS=Mus musculus OX=10090 GN=Sirt2 PE=1 SV=2	0.311316	-0.177983	6	7	0.691	1.063	0.926	1.03	0.777	1.111	1.016	0.671	0.626	0.908	0.718	1.146	0.688
Q9D659	V-type immunoglobulin domain-containing suppressor of T-cell activation OS=Mus musculus OX=10090 GN=Vsir PE=1 SV=2	0.311663	0.487358	6	7	0.296	0.235	0.899	1.286	0.998	1.466	0.697	0.275	2.072	0.825	2.01	1.39	1.203
P40936	Indolethylamine N-methyltransferase OS=Mus musculus OX=10090 GN=Inmt PE=1 SV=1	0.311852	-0.337141	6	7	0.941	1.714	0.707	0.915	1.175	0.983	0.734	1.714	0.699	0.964	0.441	0.76	0.631
Q9D2U5	N-alpha-acetyltransferase 38, NatC auxiliary subunit OS=Mus musculus OX=10090 GN=Naa38 PE=1 SV=1	0.311901	0.173897	3	3				1.044	1.107	0.831					1.262	1.07	1.032
P01845	Ig lambda-3 chain C region OS=Mus musculus OX=10090 GN=Iglc3 PE=1 SV=1	0.312104	0.961225	6	7	0.404	0.471	0.622	1.006	0.741	0.974	1.124	0.679	0.602	4.925	0.773	0.939	0.539
Q8R4Y4	Stabilin-1 OS=Mus musculus OX=10090 GN=Stab1 PE=1 SV=1	0.312153	0.0717034	6	7	1.191	0.96	0.939	0.965	0.933	0.947	1.057	1.12	1.051	0.965	1.079	0.95	1.055
P40237	CD82 antigen OS=Mus musculus OX=10090 GN=Cd82 PE=1 SV=1	0.312175	0.121478	6	7	0.966	0.63	1.048	0.985	1.034	1.066	1.163	0.969	0.953	1.101	1.083	1.127	0.875
Q8R035	Peptidyl-tRNA hydrolase ICT1, mitochondrial OS=Mus musculus OX=10090 GN=Mrpl58 PE=1 SV=1	0.312646	-0.190929	6	7	0.973	1.82	1.489	1.125	1.068	1.054	1.136	1.202	1.029	0.949	1.11	1.254	1.015
P27573	Myelin protein P0 OS=Mus musculus OX=10090 GN=Mpz PE=1 SV=1	0.312657	-0.230362	6	7	1.159	0.61	0.914	1.005	1.396	1.088	0.972	1.099	0.787	1.215	0.526	0.93	0.609
Q62018	RNA polymerase-associated protein CTR9 homolog OS=Mus musculus OX=10090 GN=Ctr9 PE=1 SV=2	0.312748	0.220791	6	7	1.126	0.985	1.226	1.097	0.933	1.257	1.702	1.752	0.804	1.573	0.991	1.414	0.77
P15089	Mast cell carboxypeptidase A OS=Mus musculus OX=10090 GN=Cpa3 PE=2 SV=1	0.313436	-0.132061	6	7	1.067	1.153	0.923	0.982	1.27	0.842	0.901	1.141	1.001	0.868	0.895	0.711	1.123
P97434	Myosin phosphatase Rho-interacting protein OS=Mus musculus OX=10090 GN=Mprip PE=1 SV=2	0.313439	0.0578436	6	7	1.038	0.901	1.034	0.998	0.907	1.083	1.031	1.018	1.033	1.033	0.984	1.163	0.977
P01867	Ig gamma-2B chain C region OS=Mus musculus OX=10090 GN=Igh-3 PE=1 SV=3	0.313445	0.136141	6	7	1.167	0.789	0.732	0.852	0.96	0.948	1.009	0.96	1.18	0.778	1.192	0.878	0.988
P11672	Neutrophil gelatinase-associated lipocalin OS=Mus musculus OX=10090 GN=Lcn2 PE=1 SV=1	0.314506	0.347897	6	7	0.942	0.604	1.323	0.881	0.834	1.082	0.918	0.869	1.978	0.949	2.107	0.721	0.871
Q9EPV8	Ubiquitin-like protein 5 OS=Mus musculus OX=10090 GN=Ubl5 PE=1 SV=1	0.31457	0.224239	6	7	1.301	0.768	0.591	0.868	1.171	0.766	0.878	1.004	1.299	0.912	1.442	0.747	1.166
Q99JW4	LIM and senescent cell antigen-like-containing domain protein 1 OS=Mus musculus OX=10090 GN=Lims1 PE=1 SV=3	0.314615	0.175711	6	7	0.897	0.708	0.844	0.852	1.099	1.063	0.862	0.86	1.501	0.963	0.805	0.993	1.215
Q71LX4	Talin-2 OS=Mus musculus OX=10090 GN=Tln2 PE=1 SV=3	0.314964	-0.0974195	6	7	0.95	0.924	1.026	1.081	0.932	1.121	0.94	0.875	0.948	1.038	0.807	1.183	0.789
Q8C3X2	Coiled-coil domain-containing protein 90B, mitochondrial OS=Mus musculus OX=10090 GN=Ccdc90b PE=1 SV=1	0.315077	0.354847	3	4	0.619	0.745	1.149				1.038	1.435	0.978	0.834
Q99M07	Cytochrome c oxidase assembly factor 5 OS=Mus musculus OX=10090 GN=Coa5 PE=1 SV=1	0.315405	-0.215941	3	3				1.187	1.115	1.417					1.258	1.092	0.852
Q9JLF6	Protein-glutamine gamma-glutamyltransferase K OS=Mus musculus OX=10090 GN=Tgm1 PE=1 SV=2	0.315421	0.315106	3	4	1.2	0.892	0.918				1.065	1.01	1.822	1.096
P0C6B7	Immunoglobulin superfamily member 6 OS=Mus musculus OX=10090 GN=Igsf6 PE=2 SV=1	0.31562	0.570693	3	4	0.793	0.512	1.54				1.861	1.885	0.928	0.96
O55222	Integrin-linked protein kinase OS=Mus musculus OX=10090 GN=Ilk PE=1 SV=2	0.315733	0.104134	6	7	0.821	1.04	0.91	0.877	1.067	0.986	0.874	1.123	1.236	0.916	0.893	0.958	1.149
P03975	IgE-binding protein OS=Mus musculus OX=10090 GN=Iap PE=2 SV=1	0.316011	-0.108574	6	7	0.945	0.771	0.983	1.125	0.857	1.008	0.829	0.686	0.835	1.001	0.886	0.997	0.922
Q9R111	Guanine deaminase OS=Mus musculus OX=10090 GN=Gda PE=1 SV=1	0.316094	0.0920778	6	7	1.094	0.874	1.071	0.943	0.942	0.972	1.241	1.2	1.076	1.01	0.998	0.936	0.871
Q8K2C8	Glycerol-3-phosphate acyltransferase 4 OS=Mus musculus OX=10090 GN=Gpat4 PE=1 SV=1	0.316106	-0.174569	6	7	1.379	1.344	0.962	1.144	0.841	0.887	0.968	1.044	1.296	0.936	0.913	0.945	0.676
Q9EPU4	Cleavage and polyadenylation specificity factor subunit 1 OS=Mus musculus OX=10090 GN=Cpsf1 PE=1 SV=1	0.316209	0.19883	3	4	0.867	0.905	1.094				1.169	1.347	0.857	1.013
Q61937	Nucleophosmin OS=Mus musculus OX=10090 GN=Npm1 PE=1 SV=1	0.316264	0.341621	6	7	0.667	0.42	0.883	0.959	1.406	0.937	0.815	0.513	1.647	0.965	1.397	0.744	1.713
Q9D8I1	Marginal zone B- and B1-cell-specific protein OS=Mus musculus OX=10090 GN=Mzb1 PE=1 SV=2	0.316273	0.456224	6	7	0.986	0.628	1.425	0.539	0.784	0.936	0.953	0.623	0.727	2.791	1.385	1.114	0.887
Q8BJT9	ER degradation-enhancing alpha-mannosidase-like protein 2 OS=Mus musculus OX=10090 GN=Edem2 PE=1 SV=1	0.316999	0.265602	3	3				0.989	0.9	1.292					1.548	1.217	1.059
P62267	40S ribosomal protein S23 OS=Mus musculus OX=10090 GN=Rps23 PE=1 SV=3	0.317973	0.352754	6	7	0.551	0.307	0.873	1.004	1.278	1.001	0.925	0.297	1.255	1.43	1.228	0.737	1.598
Q9ERY9	Probable ergosterol biosynthetic protein 28 OS=Mus musculus OX=10090 GN=Erg28 PE=2 SV=1	0.317989	-0.218644	6	7	0.763	1.034	1.662	1.432	0.861	1.166	1.234	0.841	0.847	1.013	0.916	0.994	1.091
Q64285	Bile salt-activated lipase OS=Mus musculus OX=10090 GN=Cel PE=1 SV=1	0.318353	0.740044	6	7	2.184	0.633	0.495	0.34	0.406	0.436	0.625	2.222	0.595	2.767	1.876	0.371	0.301
Q9D773	39S ribosomal protein L2, mitochondrial OS=Mus musculus OX=10090 GN=Mrpl2 PE=1 SV=1	0.319173	-0.141254	3	3				1.155	0.932	1.033					0.885	1.054	0.89
Q9JLZ3	Methylglutaconyl-CoA hydratase, mitochondrial OS=Mus musculus OX=10090 GN=Auh PE=1 SV=1	0.319188	-0.428421	6	7	0.762	2.465	0.951	1.063	0.869	0.976	1.022	1.423	0.598	0.933	0.587	0.824	0.756
Q9R207	Nibrin OS=Mus musculus OX=10090 GN=Nbn PE=1 SV=1	0.319365	0.126492	3	3				0.911	1.124	0.966					1.123	1.155	0.998
O55023	Inositol monophosphatase 1 OS=Mus musculus OX=10090 GN=Impa1 PE=1 SV=1	0.31953	-0.0754274	6	7	0.994	1.087	1.039	0.988	0.925	0.991	1.027	1.184	0.902	0.891	0.878	0.901	0.887
Q91YE6	Importin-9 OS=Mus musculus OX=10090 GN=Ipo9 PE=1 SV=3	0.319534	0.0987912	6	7	0.899	0.986	1.017	0.953	0.966	0.994	0.9	0.833	1.316	1.026	1.124	1.118	0.948
Q8C3X8	Lipase maturation factor 2 OS=Mus musculus OX=10090 GN=Lmf2 PE=1 SV=1	0.319559	0.122007	6	7	1.176	1.164	0.973	0.909	1.061	1.1	0.945	1.227	1.059	1.428	1.401	0.906	1.138
Q8BVI4	Dihydropteridine reductase OS=Mus musculus OX=10090 GN=Qdpr PE=1 SV=2	0.319634	-0.1554	6	7	0.977	1.486	0.947	1.047	0.929	1.052	1.158	1.131	0.802	1.044	0.771	0.997	0.841
Q99NB8	Ubiquilin-4 OS=Mus musculus OX=10090 GN=Ubqln4 PE=1 SV=1	0.319643	-0.197664	6	7	1.391	1.008	1.339	1.38	0.952	1.623	1.619	1.282	0.968	1.069	1.067	1.223	0.598
Q8BJ64	Choline dehydrogenase, mitochondrial OS=Mus musculus OX=10090 GN=Chdh PE=1 SV=1	0.319682	-0.30064	6	7	0.756	1.905	0.852	1.197	0.998	1.168	1.046	1.548	0.571	0.982	0.738	0.799	0.829
Q5EG47	5'-AMP-activated protein kinase catalytic subunit alpha-1 OS=Mus musculus OX=10090 GN=Prkaa1 PE=1 SV=2	0.319887	-0.128921	6	7	0.927	1.136	1.137	1.12	0.908	1.241	1.234	1.097	0.829	0.912	0.854	1.194	0.782
Q8VEK0	Cell cycle control protein 50A OS=Mus musculus OX=10090 GN=Tmem30a PE=1 SV=1	0.319942	0.244756	6	7	0.645	0.57	0.882	1.078	1.185	1.03	0.797	0.877	1.675	0.875	0.804	1.297	1.126
P98086	Complement C1q subcomponent subunit A OS=Mus musculus OX=10090 GN=C1qa PE=1 SV=2	0.320036	0.154252	6	7	0.92	0.82	1.211	0.887	0.957	0.974	1.397	1.021	0.97	1.383	0.984	0.963	0.772
Q8BVA4	Leiomodin-1 OS=Mus musculus OX=10090 GN=Lmod1 PE=1 SV=1	0.320471	0.532495	6	7	0.538	0.624	0.39	0.609	1.199	0.592	0.528	0.456	1.274	0.773	0.746	0.547	2.345
Q9D892	Inosine triphosphate pyrophosphatase OS=Mus musculus OX=10090 GN=Itpa PE=1 SV=2	0.320532	0.14392	6	7	1.062	0.938	0.73	0.602	0.862	0.94	0.911	0.925	1.251	0.912	0.818	0.87	0.931
Q8VHL1	Histone-lysine N-methyltransferase SETD7 OS=Mus musculus OX=10090 GN=Setd7 PE=1 SV=2	0.32078	0.192516	3	3				0.889	0.905	0.994					1.265	0.958	0.963
Q8C8R3-4	Isoform 4 of Ankyrin-2 OS=Mus musculus OX=10090 GN=Ank2	0.320796	-0.102903	6	7	1.217	1.176	1.14	1.066	1.077	1.064	1.077	1.311	0.887	1.188	0.828	1.134	0.897
P99028	Cytochrome b-c1 complex subunit 6, mitochondrial OS=Mus musculus OX=10090 GN=Uqcrh PE=1 SV=2	0.320806	-0.177613	6	7	1.061	1.148	0.757	1.092	1.379	1.034	0.796	0.719	1.208	0.858	1.18	0.712	1.202
Q8CC35-2	Isoform 2 of Synaptopodin OS=Mus musculus OX=10090 GN=Synpo	0.32092	0.188758	6	7	1.095	0.832	0.727	0.9	1.24	0.874	0.821	0.913	1.065	1.017	1.312	0.855	1.554
Q9QYG0	Protein NDRG2 OS=Mus musculus OX=10090 GN=Ndrg2 PE=1 SV=1	0.321065	-0.169081	6	7	1.141	1.506	0.945	0.902	0.996	0.859	0.963	1.23	0.852	0.915	0.892	0.891	0.845
Q9QYA2	Mitochondrial import receptor subunit TOM40 homolog OS=Mus musculus OX=10090 GN=Tomm40 PE=1 SV=3	0.321079	-0.172813	6	7	1.249	1.589	1.106	1.147	0.868	1.22	1.095	1.489	0.96	1.052	0.87	1.179	0.785
P38060	Hydroxymethylglutaryl-CoA lyase, mitochondrial OS=Mus musculus OX=10090 GN=Hmgcl PE=1 SV=2	0.32116	-0.147045	6	7	0.897	1.405	1.18	1.111	0.896	1.151	1.288	1.056	0.83	0.921	0.995	1.127	0.779
P35550	rRNA 2'-O-methyltransferase fibrillarin OS=Mus musculus OX=10090 GN=Fbl PE=1 SV=2	0.321171	0.113025	6	7	1.047	0.847	0.952	1.092	1.127	0.96	1.025	0.858	1.107	0.989	1.284	0.991	1.348
P97352	Protein S100-A13 OS=Mus musculus OX=10090 GN=S100a13 PE=1 SV=1	0.321299	0.277755	6	7	0.615	0.575	0.813	0.988	1.134	0.82	0.695	0.473	1.391	0.915	1.215	0.811	1.494
Q9R069	Basal cell adhesion molecule OS=Mus musculus OX=10090 GN=Bcam PE=1 SV=1	0.321478	0.168778	6	7	0.818	1.006	0.686	0.865	1.067	0.769	0.851	0.811	1.098	1.05	0.836	0.783	1.405
Q8K2V1	Serine/threonine-protein phosphatase 4 regulatory subunit 1 OS=Mus musculus OX=10090 GN=Ppp4r1 PE=1 SV=2	0.322076	0.174137	3	3				1.216	0.99	1.138					1.435	1.264	1.074
Q3TMH2	Secernin-3 OS=Mus musculus OX=10090 GN=Scrn3 PE=1 SV=1	0.322212	0.187668	6	7	1.091	1.197	1.105	0.871	0.779	0.91	1.029	1.71	0.999	1.373	0.862	0.984	0.953
Q9ER00	Syntaxin-12 OS=Mus musculus OX=10090 GN=Stx12 PE=1 SV=1	0.322277	0.204661	6	7	0.687	0.586	0.842	0.978	1.177	0.961	0.779	0.68	1.299	0.908	1.189	0.903	1.275
P07724	Serum albumin OS=Mus musculus OX=10090 GN=Alb PE=1 SV=3	0.322411	-0.143342	6	7	1.116	0.868	0.79	1.218	1.151	1.16	0.697	1.026	0.838	1.194	0.857	1.075	0.971
P97304	DNA-directed RNA polymerases I and III subunit RPAC2 OS=Mus musculus OX=10090 GN=Polr1d PE=1 SV=1	0.322603	0.349027	3	3				0.877	0.975	1.228					1.68	1.298	0.945
Q80YR4	E3 ubiquitin-protein ligase ZNF598 OS=Mus musculus OX=10090 GN=Znf598 PE=1 SV=1	0.322829	-0.315631	3	4	1.608	1.004	1.103				1.031	1.061	0.796	1.092
P07214	SPARC OS=Mus musculus OX=10090 GN=Sparc PE=1 SV=1	0.323245	-0.0984147	6	7	1.124	0.98	1.109	0.986	0.868	1.129	1.015	1.029	0.709	1.047	0.955	1.106	0.891
O35682	Myeloid-associated differentiation marker OS=Mus musculus OX=10090 GN=Myadm PE=1 SV=2	0.323253	0.377024	3	3				0.736	1.071	1.029					1.208	0.868	1.607
D3Z6P0	Protein disulfide-isomerase A2 OS=Mus musculus OX=10090 GN=Pdia2 PE=1 SV=1	0.323637	0.986427	6	7	2.001	0.597	0.521	0.245	0.23	0.281	0.801	1.433	0.719	4.362	1.135	0.245	0.262
Q9QZK7	Docking protein 3 OS=Mus musculus OX=10090 GN=Dok3 PE=1 SV=1	0.323852	0.282072	6	7	1.016	0.807	0.787	0.938	1.095	1.186	0.949	2.255	0.805	0.933	1.297	1.014	1.016
Q61543	Golgi apparatus protein 1 OS=Mus musculus OX=10090 GN=Glg1 PE=1 SV=1	0.323949	0.078052	6	7	1.024	0.807	1.067	0.977	1.004	1.034	1.017	0.888	0.985	1.073	1.199	1.013	1.107
Q6ZQI3	Malectin OS=Mus musculus OX=10090 GN=Mlec PE=1 SV=2	0.324025	0.238916	6	7	0.657	0.536	0.973	1.118	1.179	0.983	0.942	0.511	1.203	1.094	1.174	1.022	1.552
P13597	Intercellular adhesion molecule 1 OS=Mus musculus OX=10090 GN=Icam1 PE=1 SV=1	0.324281	0.147227	6	7	1.085	0.847	1.2	0.989	0.836	1.077	1.157	1.571	0.983	1.053	0.974	1.182	0.876
P08121	Collagen alpha-1(III) chain OS=Mus musculus OX=10090 GN=Col3a1 PE=1 SV=4	0.324472	0.172216	6	7	0.795	0.672	0.907	1.012	1.162	0.964	0.859	0.783	1.077	1.141	0.915	0.983	1.488
Q8VCH5	Rab9 effector protein with kelch motifs OS=Mus musculus OX=10090 GN=Rabepk PE=1 SV=2	0.324546	0.175046	3	3				1.25	1.421	1.36					1.725	1.558	1.268
Q9CQV1	Mitochondrial import inner membrane translocase subunit TIM16 OS=Mus musculus OX=10090 GN=Pam16 PE=1 SV=1	0.324614	-0.1714	6	7	0.714	0.89	0.916	1.171	1.141	1.005	0.779	0.449	0.945	0.859	1.017	0.901	1.097
P26350	Prothymosin alpha OS=Mus musculus OX=10090 GN=Ptma PE=1 SV=2	0.324777	0.270898	6	7	0.52	0.378	0.815	1.055	0.913	1.024	0.664	0.487	1.267	0.862	1.202	1.104	1.037
P97927	Laminin subunit alpha-4 OS=Mus musculus OX=10090 GN=Lama4 PE=1 SV=2	0.324779	0.113647	6	7	1.11	0.931	0.834	0.947	1.144	0.833	0.965	0.935	1.179	1.161	0.968	0.873	1.239
Q8JZQ2	AFG3-like protein 2 OS=Mus musculus OX=10090 GN=Afg3l2 PE=1 SV=1	0.325065	-0.0968809	6	7	0.858	1.251	0.924	1.143	1.018	1.022	1.083	0.936	0.871	0.992	0.944	0.962	0.993
Q8R3L8	Cyclin-dependent kinase 8 OS=Mus musculus OX=10090 GN=Cdk8 PE=1 SV=3	0.325074	0.279221	3	4	0.914	1.107	0.804				1.326	1.157	0.69	1.398
Q9JL99	C-type lectin domain family 1 member B OS=Mus musculus OX=10090 GN=Clec1b PE=1 SV=1	0.325091	0.356921	6	7	0.796	0.654	1.346	0.452	0.847	1.108	0.689	1.39	2.051	0.757	0.685	1.388	0.814
Q9ESD7	Dysferlin OS=Mus musculus OX=10090 GN=Dysf PE=1 SV=3	0.325115	-0.124946	6	7	1.222	1.378	1.006	1.096	0.969	1.055	1.09	1.249	0.914	1.233	0.785	0.997	0.928
P14152	Malate dehydrogenase, cytoplasmic OS=Mus musculus OX=10090 GN=Mdh1 PE=1 SV=3	0.325121	-0.141867	6	7	0.947	1.394	0.798	1.041	1.16	0.914	0.962	0.988	1.024	0.94	0.888	0.795	1.016
A6X935	Inter alpha-trypsin inhibitor, heavy chain 4 OS=Mus musculus OX=10090 GN=Itih4 PE=1 SV=2	0.32594	0.493827	6	7	1.566	0.665	0.631	0.707	0.786	0.66	0.932	1.056	2.908	0.812	0.837	0.672	1.022
P52875	Transmembrane protein 165 OS=Mus musculus OX=10090 GN=Tmem165 PE=1 SV=2	0.326111	0.194408	6	7	0.598	0.724	0.699	1.095	0.882	1.113	1.063	1.259	0.685	0.944	0.831	1.214	0.827
Q6P8J7	Creatine kinase S-type, mitochondrial OS=Mus musculus OX=10090 GN=Ckmt2 PE=1 SV=1	0.326404	-0.439582	3	4	0.988	1.268	1.775				0.704	1.664	0.756	0.839
Q8R307	Vacuolar protein sorting-associated protein 18 homolog OS=Mus musculus OX=10090 GN=Vps18 PE=1 SV=2	0.326496	0.121821	6	7	1.122	0.776	1.051	1.102	0.913	0.933	1.036	0.876	1.31	1.297	1.037	1.008	0.922
Q6NZC7	SEC23-interacting protein OS=Mus musculus OX=10090 GN=Sec23ip PE=1 SV=2	0.326698	0.0968695	6	7	0.966	0.94	0.957	0.959	0.883	1.036	0.965	1.241	0.752	1.147	1.06	1.065	0.933
Q8C7K6	Prenylcysteine oxidase-like OS=Mus musculus OX=10090 GN=Pcyox1l PE=1 SV=1	0.326766	0.251217	3	4	0.718	0.728	0.929				0.8	0.698	1.05	1.221
Q8K209	Adhesion G-protein coupled receptor G1 OS=Mus musculus OX=10090 GN=Adgrg1 PE=1 SV=1	0.326878	-0.3813	3	4	1.586	1.726	1.168				1.064	1.874	1.075	0.573
Q3TPX4	Exocyst complex component 5 OS=Mus musculus OX=10090 GN=Exoc5 PE=1 SV=2	0.32744	0.123966	6	7	1.027	1.101	1.096	1.468	1.275	1.282	1.205	1.235	0.929	1.381	1.376	1.545	1.545
Q8BG60	Thioredoxin-interacting protein OS=Mus musculus OX=10090 GN=Txnip PE=1 SV=1	0.327465	-0.284148	3	4	1.285	1.875	1.252				1.449	1.064	1.048	1.27
G5E8K5	Ankyrin-3 OS=Mus musculus OX=10090 GN=Ank3 PE=1 SV=1	0.327578	-0.21519	3	3				1.006	0.918	0.84					0.943	0.828	0.61
Q9DCD6	Gamma-aminobutyric acid receptor-associated protein OS=Mus musculus OX=10090 GN=Gabarap PE=1 SV=2	0.32762	-0.182181	6	7	1.062	0.898	1.212	1.104	0.881	1.353	1.121	0.636	0.779	0.866	1.353	1.195	0.744
P97443	Histone-lysine N-methyltransferase Smyd1 OS=Mus musculus OX=10090 GN=Smyd1 PE=1 SV=3	0.32781	-1.25222	6	7	3.305	0.397	2.928	0.17	0.175	0.21	0.341	0.138	0.495	0.177	0.162	1.955	0.251
Q8K2J0	1-phosphatidylinositol 4,5-bisphosphate phosphodiesterase delta-3 OS=Mus musculus OX=10090 GN=Plcd3 PE=1 SV=2	0.327867	-0.241096	3	4	1.156	0.999	0.834				0.905	1.078	0.566	0.823
A2A6Q5	Cell division cycle protein 27 homolog OS=Mus musculus OX=10090 GN=Cdc27 PE=1 SV=1	0.328164	-0.315388	3	3				0.839	0.669	1.023					0.893	0.591	0.55
Q9JIF7	Coatomer subunit beta OS=Mus musculus OX=10090 GN=Copb1 PE=1 SV=1	0.32821	0.0645724	6	7	1.008	0.818	1.092	1.001	0.968	1.052	1.042	1.048	0.949	1.064	1.105	1.053	0.985
Q5SX39	Myosin-4 OS=Mus musculus OX=10090 GN=Myh4 PE=2 SV=1	0.328304	-1.16592	6	7	2.623	0.485	3.956	0.228	0.255	0.269	0.43	0.483	0.44	0.379	0.24	1.623	0.469
Q9D0I4	Syntaxin-17 OS=Mus musculus OX=10090 GN=Stx17 PE=1 SV=1	0.32882	0.631589	3	4	0.39	0.268	0.712				0.685	0.289	1.21	0.646
Q9QZ47	Troponin T, fast skeletal muscle OS=Mus musculus OX=10090 GN=Tnnt3 PE=1 SV=3	0.328838	-1.21889	6	7	2.485	0.495	3.854	0.172	0.186	0.224	0.43	0.466	0.419	0.369	0.191	1.529	0.313
Q9DCR2	AP-3 complex subunit sigma-1 OS=Mus musculus OX=10090 GN=Ap3s1 PE=1 SV=2	0.329091	0.104393	6	7	1.122	1.134	0.941	0.904	0.94	1.127	1.153	1.431	0.931	1.088	1.072	1.067	0.994
Q99LB2	Dehydrogenase/reductase SDR family member 4 OS=Mus musculus OX=10090 GN=Dhrs4 PE=1 SV=3	0.329561	-0.174338	6	7	1.043	1.616	1.074	0.878	0.994	0.92	1.118	0.93	0.765	1.019	0.94	0.957	1.017
P70255	Nuclear factor 1 C-type OS=Mus musculus OX=10090 GN=Nfic PE=1 SV=1	0.329584	0.590328	6	7	0.411	0.272	0.909	1.291	1.155	1.215	1.363	0.548	3.486	0.436	0.959	1.47	0.965
O70251	Elongation factor 1-beta OS=Mus musculus OX=10090 GN=Eef1b PE=1 SV=5	0.32967	0.108532	6	7	0.908	0.698	1.01	0.997	0.945	1.101	0.922	0.899	0.891	1.191	1	1.125	1.09
P62855	40S ribosomal protein S26 OS=Mus musculus OX=10090 GN=Rps26 PE=1 SV=3	0.329694	0.182017	6	7	0.641	0.558	1.043	0.88	0.967	0.816	0.902	0.563	0.852	1.115	1.159	0.871	1.03
P09411	Phosphoglycerate kinase 1 OS=Mus musculus OX=10090 GN=Pgk1 PE=1 SV=4	0.329712	-0.0954052	6	7	1.001	1.267	1.024	0.988	0.88	1.111	1.047	1.06	1.004	0.91	1.028	1.01	0.789
Q99P30	Peroxisomal coenzyme A diphosphatase NUDT7 OS=Mus musculus OX=10090 GN=Nudt7 PE=1 SV=2	0.330444	0.475141	3	4	0.485	0.738	0.803				1.159	0.599	0.552	1.445
Q80X95	Ras-related GTP-binding protein A OS=Mus musculus OX=10090 GN=Rraga PE=1 SV=1	0.330495	0.28757	3	3				0.756	1.018	0.937					1.117	0.831	1.361
Q9CYH6	Ribosome biogenesis regulatory protein homolog OS=Mus musculus OX=10090 GN=Rrs1 PE=1 SV=1	0.3305	0.250476	3	3				1.233	1.324	1.462					1.275	1.546	1.96
Q6P5H2	Nestin OS=Mus musculus OX=10090 GN=Nes PE=1 SV=1	0.330695	0.135102	6	7	1.081	0.856	0.857	0.857	1.044	0.842	0.887	0.914	0.932	0.911	1.169	0.871	1.41
Q9DAU1	Protein canopy homolog 3 OS=Mus musculus OX=10090 GN=Cnpy3 PE=1 SV=1	0.330787	0.189601	6	7	0.727	0.576	0.909	1.169	1.138	1.175	0.999	0.867	1.024	0.916	1.45	1.049	1.271
Q2PZL6	Protocadherin Fat 4 OS=Mus musculus OX=10090 GN=Fat4 PE=1 SV=2	0.330801	0.156007	6	7	1.062	0.807	1.322	0.932	0.929	0.86	1.233	1.177	1.067	1.384	0.716	1.14	0.968
Q8BT60	Copine-3 OS=Mus musculus OX=10090 GN=Cpne3 PE=1 SV=2	0.330811	0.0742496	6	7	0.88	0.925	1.051	1.053	1.09	1.125	1.046	1.095	1.06	0.9	1.21	1.11	1.101
Q921L5	Conserved oligomeric Golgi complex subunit 2 OS=Mus musculus OX=10090 GN=Cog2 PE=1 SV=2	0.331	0.157357	6	7	1.32	0.901	1.259	1.017	1.006	1.129	1.414	1.777	1.024	1.155	1.06	1.213	0.986
Q3TCH7	Cullin-4A OS=Mus musculus OX=10090 GN=Cul4a PE=1 SV=1	0.331115	-0.258331	3	4	0.839	1.201	1.298				1.025	1.021	0.701	0.974
Q9EQH3	Vacuolar protein sorting-associated protein 35 OS=Mus musculus OX=10090 GN=Vps35 PE=1 SV=1	0.33153	0.0854245	6	7	1.05	0.836	0.893	0.961	1.058	1.017	1.024	0.87	1.152	0.902	1.158	0.969	1.123
Q9D9V3	Ethylmalonyl-CoA decarboxylase OS=Mus musculus OX=10090 GN=Echdc1 PE=1 SV=2	0.331828	-0.230466	6	7	1.051	1.852	0.852	1.057	1.073	0.924	1.124	1.225	1.006	0.932	0.776	0.807	0.901
Q8CGP0	Histone H2B type 3-B OS=Mus musculus OX=10090 GN=Hist3h2bb PE=1 SV=3	0.331927	0.17909	6	7	1.026	0.712	1.124	0.887	0.813	1.132	1.398	0.948	0.832	0.836	1.416	1.239	0.852
Q8BK64	Activator of 90 kDa heat shock protein ATPase homolog 1 OS=Mus musculus OX=10090 GN=Ahsa1 PE=1 SV=2	0.332201	0.0714794	6	7	0.85	0.839	1.047	0.951	1.004	0.979	1.044	0.905	0.95	1.05	1.096	0.866	1.04
Q99L43	Phosphatidate cytidylyltransferase 2 OS=Mus musculus OX=10090 GN=Cds2 PE=1 SV=1	0.332229	0.370031	6	7	1.378	0.592	0.857	0.72	1.392	0.654	0.83	0.775	2.281	0.836	1.327	0.714	1.67
Q9CR26	Vacuolar protein sorting-associated protein VTA1 homolog OS=Mus musculus OX=10090 GN=Vta1 PE=1 SV=1	0.332359	-0.111074	6	7	1.322	1.023	0.992	0.897	0.892	1.02	0.971	1.066	0.831	0.876	0.943	1.075	0.877
Q91ZU6-4	Isoform 4 of Dystonin OS=Mus musculus OX=10090 GN=Dst	0.332367	-0.0609064	6	7	0.994	0.914	0.994	1.015	1.043	1.06	0.946	0.847	0.9	1.115	0.91	1.049	0.966
Q8CHX7	Raftlin-2 OS=Mus musculus OX=10090 GN=Rftn2 PE=1 SV=3	0.332543	0.19403	3	3				0.856	0.895	0.722					0.939	0.789	1.101
Q6DVA0	LEM domain-containing protein 2 OS=Mus musculus OX=10090 GN=Lemd2 PE=1 SV=1	0.332751	0.207049	6	7	0.821	0.706	0.651	0.855	1.095	0.83	0.705	0.701	1.426	0.842	0.951	0.783	1.269
P55302	Alpha-2-macroglobulin receptor-associated protein OS=Mus musculus OX=10090 GN=Lrpap1 PE=1 SV=1	0.33282	0.0983533	6	7	0.985	0.789	0.906	0.897	1.115	0.923	0.937	0.831	1.04	1.015	1.119	0.885	1.186
Q7TMW6	Cytosolic iron-sulfur assembly component 3 OS=Mus musculus OX=10090 GN=Ciao3 PE=1 SV=2	0.333023	-0.15348	3	3				0.855	0.829	1.031					0.913	0.732	0.796
Q5BKQ4	Inactive pancreatic lipase-related protein 1 OS=Mus musculus OX=10090 GN=Pnliprp1 PE=1 SV=2	0.333326	0.909645	6	7	3.003	0.439	0.408	0.295	0.349	0.29	0.643	1.782	0.56	3.668	3.167	0.256	0.409
Q6URW6	Myosin-14 OS=Mus musculus OX=10090 GN=Myh14 PE=1 SV=1	0.333443	0.215123	3	4	1.151	1.081	0.795				1.135	1.446	1.163	0.941
A2AIL4	NADH dehydrogenase (ubiquinone) complex I, assembly factor 6 OS=Mus musculus OX=10090 GN=Ndufaf6 PE=1 SV=1	0.333587	0.156408	3	4	0.994	0.94	0.854				1.095	0.788	1.056	1.204
O35930	Platelet glycoprotein Ib alpha chain OS=Mus musculus OX=10090 GN=Gp1ba PE=1 SV=2	0.333621	0.16437	6	7	1.05	0.878	1.048	0.631	1.003	0.929	0.914	1.394	1.133	0.877	0.77	1.277	0.877
P49312	Heterogeneous nuclear ribonucleoprotein A1 OS=Mus musculus OX=10090 GN=Hnrnpa1 PE=1 SV=2	0.333898	0.0978249	6	7	0.884	0.745	1.039	0.994	0.945	1.131	1.116	0.946	0.883	1.005	1.052	1.168	0.994
Q8K4F5	Protein ABHD11 OS=Mus musculus OX=10090 GN=Abhd11 PE=1 SV=1	0.333965	-0.11822	6	7	1.206	1.114	1.123	1.178	1.175	0.935	0.946	1.012	1	0.994	1.116	0.749	1.418
Q8BKZ9	Pyruvate dehydrogenase protein X component, mitochondrial OS=Mus musculus OX=10090 GN=Pdhx PE=1 SV=1	0.333981	-0.194395	6	7	0.63	1.454	0.971	1.29	1.159	0.977	0.975	0.973	0.81	0.948	0.767	0.884	1.251
Q9QUJ7	Long-chain-fatty-acid--CoA ligase 4 OS=Mus musculus OX=10090 GN=Acsl4 PE=1 SV=2	0.334292	-0.19177	6	7	1.195	1.024	1.877	1.154	0.945	1.31	1.343	0.882	0.941	1.08	1.237	1.206	0.977
Q6P069	Sorcin OS=Mus musculus OX=10090 GN=Sri PE=1 SV=1	0.334949	0.116169	6	7	0.942	0.803	1.142	0.982	0.871	1.124	1.208	1.283	0.957	0.982	1.034	1.127	0.824
Q8BFP9	[Pyruvate dehydrogenase (acetyl-transferring)] kinase isozyme 1, mitochondrial OS=Mus musculus OX=10090 GN=Pdk1 PE=1 SV=2	0.335191	-0.247138	6	7	0.859	1.763	0.892	0.956	0.962	1.154	0.881	1.424	0.739	0.899	0.66	1.076	0.795
P63147	Ubiquitin-conjugating enzyme E2 B OS=Mus musculus OX=10090 GN=Ube2b PE=1 SV=1	0.33523	0.186299	6	7	1.016	1.051	0.788	0.846	0.927	0.954	1.152	1.726	0.96	0.894	0.83	0.901	0.947
Q9D5V6	Synapse-associated protein 1 OS=Mus musculus OX=10090 GN=Syap1 PE=1 SV=1	0.335248	-0.0808696	6	7	1.086	1.131	1.155	1.039	0.955	1.086	1.112	1.21	0.833	1.034	1.025	1.039	0.864
Q8R050	Eukaryotic peptide chain release factor GTP-binding subunit ERF3A OS=Mus musculus OX=10090 GN=Gspt1 PE=1 SV=2	0.335677	0.121803	6	7	1.203	0.886	1.042	0.94	1.079	1.022	1.148	0.914	1.053	1.161	1.503	0.893	1.163
Q91X79	Chymotrypsin-like elastase family member 1 OS=Mus musculus OX=10090 GN=Cela1 PE=1 SV=1	0.335691	0.563982	6	7	1.693	0.714	0.621	0.319	0.322	0.378	0.814	1.9	0.802	1.762	1.054	0.325	0.323
Q61129	Complement factor I OS=Mus musculus OX=10090 GN=Cfi PE=1 SV=3	0.335841	0.11662	6	7	1.208	0.876	0.764	0.959	1.048	0.887	0.892	1.174	1.195	0.991	0.939	0.932	1.14
P47809	Dual specificity mitogen-activated protein kinase kinase 4 OS=Mus musculus OX=10090 GN=Map2k4 PE=1 SV=2	0.335895	0.093163	6	7	1.049	0.913	1.063	0.954	0.991	0.793	1.035	1.083	0.837	1.022	0.969	1.26	0.966
O70325	Phospholipid hydroperoxide glutathione peroxidase OS=Mus musculus OX=10090 GN=Gpx4 PE=1 SV=4	0.335972	-0.261458	6	7	0.877	2.184	1.168	1.099	1.033	1.088	1.138	1.026	1.073	1.044	0.984	1.016	0.969
Q9CQ26	STAM-binding protein OS=Mus musculus OX=10090 GN=Stambp PE=1 SV=1	0.336032	-0.141304	6	7	1.195	1.127	1.025	0.955	1.075	1.334	1.099	1.458	0.892	1.003	0.991	0.955	0.701
Q9ERS2	NADH dehydrogenase [ubiquinone] 1 alpha subcomplex subunit 13 OS=Mus musculus OX=10090 GN=Ndufa13 PE=1 SV=3	0.336191	-0.36077	6	7	0.959	2.35	0.828	1.045	0.944	0.97	0.789	1.41	0.666	0.946	0.825	0.837	0.974
Q8R1S0	Ubiquinone biosynthesis monooxygenase COQ6, mitochondrial OS=Mus musculus OX=10090 GN=Coq6 PE=1 SV=3	0.336201	-0.365512	6	7	1.069	2.612	0.906	1.21	0.99	1.038	1.154	1.441	0.951	0.922	0.669	0.898	1.051
Q9JHN8	Serine/threonine-protein kinase 19 OS=Mus musculus OX=10090 GN=Stk19 PE=2 SV=2	0.336478	-0.167879	3	4	1.15	1.002	1.107				0.958	1.218	0.727	0.965
Q9DBL7	Bifunctional coenzyme A synthase OS=Mus musculus OX=10090 GN=Coasy PE=1 SV=2	0.33652	-0.157905	6	7	0.9	1.325	0.795	1.323	1.193	0.961	1.13	0.699	0.984	1.121	0.966	0.835	1.059
P49442	Inositol polyphosphate 1-phosphatase OS=Mus musculus OX=10090 GN=Inpp1 PE=1 SV=2	0.336657	-0.0805214	6	7	0.859	0.92	0.966	1.061	0.897	1.084	0.853	0.98	0.803	0.818	1.014	1.038	0.879
Q9CQZ6	NADH dehydrogenase [ubiquinone] 1 beta subcomplex subunit 3 OS=Mus musculus OX=10090 GN=Ndufb3 PE=1 SV=1	0.336662	-0.314132	6	7	0.669	2.009	0.936	1.147	0.88	0.884	1.021	1.046	0.655	0.99	0.774	0.929	0.708
P97820	Mitogen-activated protein kinase kinase kinase kinase 4 OS=Mus musculus OX=10090 GN=Map4k4 PE=1 SV=1	0.336764	-0.100137	6	7	1.294	1.126	0.922	1.069	0.901	1.156	1.039	1.148	0.983	0.892	1.002	1.09	0.886
P11087	Collagen alpha-1(I) chain OS=Mus musculus OX=10090 GN=Col1a1 PE=1 SV=4	0.337476	0.245987	6	7	0.745	0.585	0.793	1.035	1.288	0.917	1.122	0.659	0.758	1.337	0.928	0.953	1.663
P59913	Protein-L-isoaspartate O-methyltransferase domain-containing protein 1 OS=Mus musculus OX=10090 GN=Pcmtd1 PE=1 SV=1	0.337609	-0.151951	6	7	1.056	1.141	0.898	0.892	1.353	1.295	1.185	0.795	0.848	1.168	0.734	1.214	1.023
P12710	Fatty acid-binding protein, liver OS=Mus musculus OX=10090 GN=Fabp1 PE=1 SV=2	0.337686	-1.39737	6	7	0.305	0.518	0.198	0.628	4.555	0.879	0.285	0.209	0.337	0.14	0.976	0.18	1.01
Q925F2	Endothelial cell-selective adhesion molecule OS=Mus musculus OX=10090 GN=Esam PE=1 SV=1	0.338143	0.121934	6	7	1.145	1.149	1.134	0.974	0.76	0.833	1.178	0.997	1.33	1.074	0.963	1.13	0.939
Q0VGB7	Serine/threonine-protein phosphatase 4 regulatory subunit 2 OS=Mus musculus OX=10090 GN=Ppp4r2 PE=1 SV=1	0.33838	-0.127086	6	7	1.002	1.077	1.367	1.16	0.97	1.233	1.307	0.99	0.88	1.057	1.231	1.068	0.741
Q9WTU6	Mitogen-activated protein kinase 9 OS=Mus musculus OX=10090 GN=Mapk9 PE=1 SV=2	0.338484	-0.216836	6	7	0.929	0.896	1.48	1.244	0.877	1.312	1.35	0.58	0.726	0.972	0.934	1.401	0.801
Q8CBH5	Major facilitator superfamily domain-containing protein 6 OS=Mus musculus OX=10090 GN=Mfsd6 PE=1 SV=1	0.338535	-0.351005	3	3				1.078	0.775	1.129					0.517	1.069	0.752
P48771	Cytochrome c oxidase subunit 7A2, mitochondrial OS=Mus musculus OX=10090 GN=Cox7a2 PE=1 SV=2	0.338728	-0.254248	6	7	0.962	1.936	0.982	1.066	0.858	0.973	1.032	1.297	0.818	0.927	0.803	0.971	0.781
Q99MD6	Thioredoxin reductase 3 OS=Mus musculus OX=10090 GN=Txnrd3 PE=1 SV=3	0.338767	-0.234867	6	7	1.277	1.34	1.05	0.606	0.96	0.807	0.999	0.718	1.061	1.253	0.743	0.473	0.741
Q9D8W5	26S proteasome non-ATPase regulatory subunit 12 OS=Mus musculus OX=10090 GN=Psmd12 PE=1 SV=4	0.339019	0.312364	6	7	0.492	0.426	0.743	1.067	1.307	0.955	0.704	0.493	1.461	0.904	1.306	0.895	1.466
O08796	Eukaryotic elongation factor 2 kinase OS=Mus musculus OX=10090 GN=Eef2k PE=1 SV=1	0.339119	0.411417	3	4	1.231	1.439	0.996				1.722	2.499	0.83	1.45
Q99PP6	Tripartite motif-containing protein 34A OS=Mus musculus OX=10090 GN=Trim34a PE=2 SV=2	0.339219	-0.20348	6	7	1.268	0.966	0.752	0.972	0.833	1.575	0.926	0.896	0.83	0.971	1.056	1.086	0.685
Q9JKL4	NADH dehydrogenase [ubiquinone] 1 alpha subcomplex assembly factor 3 OS=Mus musculus OX=10090 GN=Ndufaf3 PE=1 SV=1	0.339294	-0.236016	6	7	1.263	1.755	0.893	0.958	1.436	0.717	1.311	0.979	0.996	1.002	0.98	0.69	0.998
P42859	Huntingtin OS=Mus musculus OX=10090 GN=Htt PE=1 SV=2	0.339365	0.169808	3	3				0.857	1.015	0.858					1.031	0.869	1.171
P70335	Rho-associated protein kinase 1 OS=Mus musculus OX=10090 GN=Rock1 PE=1 SV=1	0.339524	0.068385	6	7	0.916	1.006	0.912	0.994	1.048	1.004	0.95	1.033	0.87	0.999	1.111	1.018	1.212
O88783	Coagulation factor V OS=Mus musculus OX=10090 GN=F5 PE=1 SV=1	0.339802	0.163126	6	7	0.946	0.747	1.203	0.912	1.065	0.941	0.952	0.857	1.631	0.988	0.955	1.14	1.072
Q3TIU4	2',5'-phosphodiesterase 12 OS=Mus musculus OX=10090 GN=Pde12 PE=1 SV=2	0.339867	0.15723	6	7	1.365	1.121	0.807	0.952	0.965	0.883	1.223	1.495	1.113	1.132	1.222	0.944	0.798
Q9CY16	28S ribosomal protein S28, mitochondrial OS=Mus musculus OX=10090 GN=Mrps28 PE=1 SV=1	0.340287	-0.236955	6	7	1.489	1.945	1.227	1.141	0.899	0.966	0.883	1.675	1.082	1.143	0.899	1.098	0.81
A2AQ07	Tubulin beta-1 chain OS=Mus musculus OX=10090 GN=Tubb1 PE=1 SV=1	0.340772	0.20985	6	7	0.867	0.792	1.193	0.761	0.946	1.109	0.952	1.536	1.476	0.79	0.701	1.308	0.885
Q8BWZ3	N-alpha-acetyltransferase 25, NatB auxiliary subunit OS=Mus musculus OX=10090 GN=Naa25 PE=1 SV=1	0.340793	0.134141	6	7	0.92	0.983	1.081	0.823	1.071	1.029	0.918	1.273	0.817	1.115	1.415	1.179	0.846
P43276	Histone H1.5 OS=Mus musculus OX=10090 GN=Hist1h1b PE=1 SV=2	0.340899	-0.236559	6	7	0.941	0.744	1.581	1.113	0.838	1.435	1.218	0.742	0.752	0.86	0.953	1.352	0.71
P10126	Elongation factor 1-alpha 1 OS=Mus musculus OX=10090 GN=Eef1a1 PE=1 SV=3	0.340988	0.199994	6	7	0.723	0.523	0.835	1.03	1.154	1.071	0.855	0.6	1.278	1.129	1.123	0.949	1.217
Q9R0K7	Plasma membrane calcium-transporting ATPase 2 OS=Mus musculus OX=10090 GN=Atp2b2 PE=1 SV=2	0.341308	0.140795	6	7	0.995	0.952	1.226	1.072	0.793	0.932	0.974	1.546	0.852	1.109	0.985	1.135	1.078
O35465-2	Isoform 2 of Peptidyl-prolyl cis-trans isomerase FKBP8 OS=Mus musculus OX=10090 GN=Fkbp8	0.341788	-0.23667	6	7	0.787	0.831	1.253	1.534	1.435	1.573	1.036	0.565	0.765	0.971	1.319	1.518	1.166
Q91WB4	Pleckstrin homology domain-containing family F member 2 OS=Mus musculus OX=10090 GN=Plekhf2 PE=1 SV=1	0.34314	0.129969	6	7	0.842	1.074	0.963	0.79	0.705	0.842	1.14	1.182	0.966	0.961	0.871	0.824	0.715
Q8R1N0	Zinc finger protein 830 OS=Mus musculus OX=10090 GN=Znf830 PE=1 SV=1	0.343217	0.251168	3	3				1.087	0.955	1.071					1.541	1.165	0.999
Q00724	Retinol-binding protein 4 OS=Mus musculus OX=10090 GN=Rbp4 PE=1 SV=2	0.343292	-0.116491	6	7	1.121	0.97	0.832	1.178	1.319	0.987	0.9	1.01	0.858	1.053	1.153	0.866	1.055
P39039	Mannose-binding protein A OS=Mus musculus OX=10090 GN=Mbl1 PE=1 SV=1	0.343364	0.322642	6	7	0.617	0.444	0.787	0.954	1.03	0.845	0.593	0.449	1.745	0.964	1.397	0.703	0.973
Q9QY93	dCTP pyrophosphatase 1 OS=Mus musculus OX=10090 GN=Dctpp1 PE=1 SV=1	0.343389	-0.203135	6	7	0.89	1.664	0.938	1.636	1.298	1.388	1.185	0.746	1.083	0.828	1.46	1.468	1.149
Q9QXH4	Integrin alpha-X OS=Mus musculus OX=10090 GN=Itgax PE=1 SV=1	0.343637	0.171625	3	3				0.922	1.043	0.956					1.291	0.962	1.037
P67871	Casein kinase II subunit beta OS=Mus musculus OX=10090 GN=Csnk2b PE=1 SV=1	0.344086	0.14154	6	7	1.225	0.878	0.637	0.998	1.144	1.116	1.003	1.314	0.95	1.005	1.224	1.205	1.018
P70303	CTP synthase 2 OS=Mus musculus OX=10090 GN=Ctps2 PE=1 SV=1	0.344482	-0.11477	6	7	1.29	0.999	1.094	1.064	0.902	1.21	1.111	1.258	0.797	0.924	0.95	1.145	0.882
Q5SX40	Myosin-1 OS=Mus musculus OX=10090 GN=Myh1 PE=1 SV=1	0.345518	-1.01597	6	7	2.396	0.564	4.645	0.49	0.375	0.521	0.524	0.706	0.554	0.426	0.361	2.137	0.479
O08583	THO complex subunit 4 OS=Mus musculus OX=10090 GN=Alyref PE=1 SV=3	0.345569	-0.102586	6	7	1.33	0.972	1.116	1.063	0.928	1.22	0.999	1.167	0.878	1.06	1.04	1.172	0.887
P50096	Inosine-5'-monophosphate dehydrogenase 1 OS=Mus musculus OX=10090 GN=Impdh1 PE=1 SV=2	0.345662	-0.114201	6	7	1.252	1.508	1	1.135	1.162	1.044	0.961	1.27	1.001	1.023	1.306	1.026	1.067
Q60875	Rho guanine nucleotide exchange factor 2 OS=Mus musculus OX=10090 GN=Arhgef2 PE=1 SV=4	0.345679	0.0998924	6	7	1.164	0.924	0.805	0.929	1.002	0.837	0.901	1.065	1.029	0.859	1.101	0.942	1.181
Q3TXT3	SOSS complex subunit C OS=Mus musculus OX=10090 GN=Inip PE=3 SV=1	0.345776	-0.136014	3	4	1.211	1.1	1.054				1.185	1.13	0.821	0.947
Q7TSQ8	Pyruvate dehydrogenase phosphatase regulatory subunit, mitochondrial OS=Mus musculus OX=10090 GN=Pdpr PE=1 SV=1	0.346006	0.139347	3	3				0.971	1.176	0.91					1.18	1.025	1.162
P48722	Heat shock 70 kDa protein 4L OS=Mus musculus OX=10090 GN=Hspa4l PE=1 SV=2	0.3461	-0.114161	6	7	0.95	0.832	0.757	1.05	1.121	0.848	0.689	0.752	0.938	0.883	1.024	0.823	0.882
P20801	Troponin C, skeletal muscle OS=Mus musculus OX=10090 GN=Tnnc2 PE=1 SV=2	0.346174	-1.15422	6	7	2.671	0.485	3.849	0.174	0.176	0.209	0.403	0.514	0.513	0.385	0.165	1.63	0.355
Q3UX61	N-alpha-acetyltransferase 11 OS=Mus musculus OX=10090 GN=Naa11 PE=1 SV=1	0.346243	-0.329064	3	3				1.133	0.811	1.248					0.87	1.103	0.568
Q01853	Transitional endoplasmic reticulum ATPase OS=Mus musculus OX=10090 GN=Vcp PE=1 SV=4	0.346293	0.0483263	6	7	0.997	0.93	0.996	0.966	0.968	1.01	1.009	1.173	1.004	0.982	1.023	0.988	0.899
P97315	Cysteine and glycine-rich protein 1 OS=Mus musculus OX=10090 GN=Csrp1 PE=1 SV=3	0.346302	0.152906	6	7	0.609	1.083	0.675	0.757	0.896	0.82	0.88	0.79	1.012	0.971	0.7	0.772	1.153
A2RSJ4	UHRF1-binding protein 1-like OS=Mus musculus OX=10090 GN=Uhrf1bp1l PE=1 SV=2	0.346398	0.289602	3	4	1.149	1.252	1.029				1.258	2.016	0.947	1.369
Q9D820	Prolyl-tRNA synthetase associated domain-containing protein 1 OS=Mus musculus OX=10090 GN=Prorsd1 PE=1 SV=1	0.346517	0.150753	6	7	1.018	1.067	1.098	0.887	1.028	0.973	1.164	1.701	0.813	1.095	1.128	0.977	0.985
O89051	Integral membrane protein 2B OS=Mus musculus OX=10090 GN=Itm2b PE=1 SV=1	0.346641	0.127883	6	7	1.092	0.978	1.064	0.821	0.68	1.1	1.16	1.198	0.873	1.107	0.936	1.178	0.859
P58871	182 kDa tankyrase-1-binding protein OS=Mus musculus OX=10090 GN=Tnks1bp1 PE=1 SV=2	0.346674	0.0922536	6	7	0.825	0.83	1.002	0.987	1.016	0.941	1.026	1.068	0.689	1.041	1.082	1.019	1.041
Q6PAQ4	RNA exonuclease 4 OS=Mus musculus OX=10090 GN=Rexo4 PE=2 SV=2	0.346718	-0.122683	3	3				1.411	1.281	1.54					1.358	1.388	1.141
Q8BIJ6	Isoleucine--tRNA ligase, mitochondrial OS=Mus musculus OX=10090 GN=Iars2 PE=1 SV=1	0.34673	-0.186005	6	7	0.876	1.739	1.046	1.128	0.996	0.988	1.129	1.134	0.875	1.005	0.827	0.946	1.03
Q9WV91	Prostaglandin F2 receptor negative regulator OS=Mus musculus OX=10090 GN=Ptgfrn PE=1 SV=2	0.346748	-0.104999	6	7	0.913	0.767	0.924	0.971	1.121	0.919	0.829	0.613	1.001	0.947	0.893	0.866	0.942
Q61398	Procollagen C-endopeptidase enhancer 1 OS=Mus musculus OX=10090 GN=Pcolce PE=1 SV=2	0.346851	-0.077827	6	7	1.272	0.996	0.929	0.989	1.068	1.008	0.938	1.051	0.905	0.983	0.948	1.026	1.071
P50396	Rab GDP dissociation inhibitor alpha OS=Mus musculus OX=10090 GN=Gdi1 PE=1 SV=3	0.346859	-0.0510181	6	7	0.956	1.082	0.883	0.945	0.964	1.029	1.026	0.963	0.937	0.934	0.896	0.969	0.873
Q9JLB0-2	Isoform Alpha of MAGUK p55 subfamily member 6 OS=Mus musculus OX=10090 GN=Mpp6	0.34714	-0.0705272	6	7	1.138	1.146	0.938	0.983	0.956	1.118	0.996	0.891	0.912	1.051	1.015	1.135	0.976
Q91YQ5	Dolichyl-diphosphooligosaccharide--protein glycosyltransferase subunit 1 OS=Mus musculus OX=10090 GN=Rpn1 PE=1 SV=1	0.347427	0.0878223	6	7	1.016	0.79	1.083	1.016	1.042	0.989	1.007	0.878	0.945	1.14	1.222	1.007	1.161
Q9CQN1	Heat shock protein 75 kDa, mitochondrial OS=Mus musculus OX=10090 GN=Trap1 PE=1 SV=1	0.347715	-0.100531	6	7	0.947	1.344	0.94	1.054	1.086	0.96	1.026	1.128	1	0.93	0.924	0.86	1.021
Q7JJ13	Bromodomain-containing protein 2 OS=Mus musculus OX=10090 GN=Brd2 PE=1 SV=1	0.348135	0.178056	3	3				1.029	1.013	1.064					1.393	1.033	1.088
P22437	Prostaglandin G/H synthase 1 OS=Mus musculus OX=10090 GN=Ptgs1 PE=1 SV=1	0.348331	0.162911	3	3				0.97	1.214	0.886					1.105	1.089	1.243
Q810Z1	Epididymal-specific lipocalin-10 OS=Mus musculus OX=10090 GN=Lcn10 PE=2 SV=1	0.348425	-0.810608	3	3				1.404	3.066	0.969					1.054	0.635	1.412
Q3THS6	S-adenosylmethionine synthase isoform type-2 OS=Mus musculus OX=10090 GN=Mat2a PE=1 SV=2	0.348696	0.252517	6	7	0.695	0.557	0.624	0.993	1.137	0.95	0.568	0.683	1.494	0.887	1.142	0.79	1.324
Q9CT10	Ran-binding protein 3 OS=Mus musculus OX=10090 GN=Ranbp3 PE=1 SV=2	0.34911	-0.130445	6	7	1.15	0.87	1.125	1.035	0.947	1.24	1.123	0.715	0.822	0.92	1.112	1.261	0.833
Q99KW9	T-cell immunomodulatory protein OS=Mus musculus OX=10090 GN=Itfg1 PE=1 SV=2	0.349459	0.207746	6	7	0.832	1.12	1.192	0.783	0.842	1.052	1.284	1.266	0.722	1.452	0.837	1.569	0.713
O08573	Galectin-9 OS=Mus musculus OX=10090 GN=Lgals9 PE=1 SV=1	0.349701	-0.117311	6	7	1.317	0.871	1.079	1.047	1.077	1.187	1.05	0.868	0.872	1.07	1.342	0.969	0.904
Q9WUM3	Coronin-1B OS=Mus musculus OX=10090 GN=Coro1b PE=1 SV=1	0.349762	0.126388	6	7	1.028	0.791	0.801	1.012	1.173	0.965	0.925	0.939	1.23	0.895	1.228	0.871	1.26
Q99KW3-1	Isoform 1 of TRIO and F-actin-binding protein OS=Mus musculus OX=10090 GN=Triobp	0.349852	0.128137	6	7	1.241	1.12	1.049	0.913	0.915	0.965	1.242	1.572	1.006	1.123	0.959	0.994	1.013
Q2KN98	Cytospin-A OS=Mus musculus OX=10090 GN=Specc1l PE=1 SV=1	0.349988	0.113945	6	7	0.967	0.956	1.067	0.849	1.042	0.977	1.11	1.398	0.751	1.141	0.954	1.037	1.005
Q8VE88-2	Isoform 2 of Protein FAM114A2 OS=Mus musculus OX=10090 GN=Fam114a2	0.350245	0.16826	6	7	0.878	0.831	0.923	1.001	0.903	1.326	0.989	1.595	1.039	0.997	0.967	1.295	0.803
P63002	TLE family member 5 OS=Mus musculus OX=10090 GN=Tle5 PE=1 SV=1	0.350302	0.195481	3	4	1.042	1.028	1.138				1.185	1.479	0.85	1.384
Q99LL5	Periodic tryptophan protein 1 homolog OS=Mus musculus OX=10090 GN=Pwp1 PE=1 SV=1	0.350316	0.0536661	6	7	1.145	1.068	0.983	1.009	0.995	1.012	1.121	0.98	1.121	1.113	1.15	1.105	0.932
P10107	Annexin A1 OS=Mus musculus OX=10090 GN=Anxa1 PE=1 SV=2	0.350675	0.125867	6	7	1.004	0.72	1.252	0.917	0.862	1.065	1.065	1.073	1.093	0.949	1.323	0.95	0.956
Q9JM55	Protein Tob2 OS=Mus musculus OX=10090 GN=Tob2 PE=2 SV=1	0.350791	0.672277	3	4	0.561	0.536	0.618				0.505	0.616	1.826	0.697
Q8VDQ1	Prostaglandin reductase 2 OS=Mus musculus OX=10090 GN=Ptgr2 PE=1 SV=2	0.350852	-0.121628	6	7	0.975	1.407	0.92	1.077	0.957	1.078	1.066	0.954	0.699	1.046	1.049	1.062	1.002
P50171	Estradiol 17-beta-dehydrogenase 8 OS=Mus musculus OX=10090 GN=Hsd17b8 PE=1 SV=2	0.350873	-0.202842	6	7	0.852	1.502	0.925	1.139	0.637	0.882	0.978	0.933	0.836	0.959	0.66	0.855	0.797
P56395	Cytochrome b5 OS=Mus musculus OX=10090 GN=Cyb5a PE=1 SV=2	0.351102	0.108297	6	7	0.981	1.088	0.85	0.985	1.092	0.881	1.297	1.273	0.854	0.936	1.008	0.918	1.105
P59729	Ras and Rab interactor 3 OS=Mus musculus OX=10090 GN=Rin3 PE=1 SV=2	0.351922	0.312075	6	7	1.435	0.576	1.261	0.959	1.009	1.069	1.009	0.523	1.639	1.185	2.462	1.124	1.196
Q78HU3	Multivesicular body subunit 12A OS=Mus musculus OX=10090 GN=Mvb12a PE=1 SV=1	0.351935	-0.176007	6	7	0.845	0.911	1.429	0.898	0.766	0.966	1.118	0.783	0.668	0.97	0.851	0.914	0.701
P70429	Ena/VASP-like protein OS=Mus musculus OX=10090 GN=Evl PE=1 SV=2	0.35201	0.161182	6	7	1.068	0.8	1.075	1.092	0.846	1.18	1.36	1.495	0.909	0.983	1.359	1.06	0.741
Q99J47	Dehydrogenase/reductase SDR family member 7B OS=Mus musculus OX=10090 GN=Dhrs7b PE=1 SV=1	0.352211	-0.214709	6	7	0.89	1.792	0.938	1.204	0.935	0.983	1.22	1.135	0.73	0.946	0.774	1.017	0.956
Q8VDB2	Dol-P-Man:Man(7)GlcNAc(2)-PP-Dol alpha-1,6-mannosyltransferase OS=Mus musculus OX=10090 GN=Alg12 PE=2 SV=2	0.352375	-0.118619	3	3				1.095	0.996	1.165					1.128	0.936	0.935
Q8K4Z3	NAD(P)H-hydrate epimerase OS=Mus musculus OX=10090 GN=Naxe PE=1 SV=1	0.35238	-0.15221	6	7	0.861	1.035	0.955	1.397	1.075	1.317	0.946	1.194	0.702	0.818	1.065	1.269	0.977
P36536	GTP-binding protein SAR1a OS=Mus musculus OX=10090 GN=Sar1a PE=1 SV=1	0.35263	0.11966	3	3				1.16	1.272	1.118					1.385	1.123	1.349
Q8BHL3	TBC1 domain family member 10B OS=Mus musculus OX=10090 GN=Tbc1d10b PE=1 SV=2	0.352681	0.175163	6	7	1.226	0.843	1.053	1.035	0.813	0.987	1.151	1.771	0.861	1.069	1.065	0.885	1.045
Q7TNV0	Protein DEK OS=Mus musculus OX=10090 GN=Dek PE=1 SV=1	0.352757	0.156222	6	7	0.83	0.56	0.962	0.979	0.977	1.067	0.899	0.646	1.088	0.976	1.302	1.043	1.034
Q3UQA7	Selenoprotein H OS=Mus musculus OX=10090 GN=Selenoh PE=1 SV=2	0.352895	0.155515	6	7	1.085	1.045	1.146	0.869	0.918	0.998	1.421	1.615	0.925	1.125	0.905	1.015	0.87
Q9D7H3	RNA 3'-terminal phosphate cyclase OS=Mus musculus OX=10090 GN=RtcA PE=1 SV=2	0.353044	0.142862	3	3				0.833	0.867	0.865					0.958	1.065	0.809
Q62053	Prostaglandin E2 receptor EP2 subtype OS=Mus musculus OX=10090 GN=Ptger2 PE=2 SV=1	0.353195	0.12621	6	7	1.039	0.74	1.138	1.033	1.023	0.943	1.276	0.748	0.963	1.292	1.215	1.037	1.002
Q9CPR4	60S ribosomal protein L17 OS=Mus musculus OX=10090 GN=Rpl17 PE=1 SV=3	0.353303	0.074956	6	7	1.058	0.848	1.079	0.971	1.013	1.069	1.055	1.063	0.863	1.132	1.214	1.106	0.987
Q8JZU2	Tricarboxylate transport protein, mitochondrial OS=Mus musculus OX=10090 GN=Slc25a1 PE=1 SV=1	0.353323	-0.228723	6	7	0.854	1.08	0.786	1.33	1.616	0.957	0.856	0.793	1.008	0.829	0.812	0.751	1.545
Q99L45	Eukaryotic translation initiation factor 2 subunit 2 OS=Mus musculus OX=10090 GN=Eif2s2 PE=1 SV=1	0.353645	0.0877773	6	7	1.004	0.815	1.13	1.06	1.121	1.153	1.225	0.893	1.042	1.148	1.201	1.188	1.093
Q9CQ52	Chymotrypsin-like elastase family member 3B OS=Mus musculus OX=10090 GN=Cela3b PE=1 SV=1	0.353735	0.793452	6	7	2.308	0.628	0.599	0.189	0.153	0.198	0.757	2.612	0.747	2.544	1.245	0.18	0.155
Q9D0B0	Serine/arginine-rich splicing factor 9 OS=Mus musculus OX=10090 GN=Srsf9 PE=1 SV=1	0.353841	-0.11073	6	7	1.155	1.023	0.94	1.119	0.91	1.29	0.865	1.027	0.95	0.95	1.177	1.196	0.79
Q9WVB4	Slit homolog 3 protein OS=Mus musculus OX=10090 GN=Slit3 PE=2 SV=2	0.353848	0.132025	6	7	0.731	0.789	0.951	0.929	0.961	1.022	0.88	0.624	0.917	1.198	1.035	1.036	1.192
O35250	Exocyst complex component 7 OS=Mus musculus OX=10090 GN=Exoc7 PE=1 SV=2	0.354281	0.0779506	6	7	0.934	1.017	0.981	0.813	0.881	1.017	1.11	0.967	0.841	1.152	1.024	0.969	0.886
Q3ULF4	Paraplegin OS=Mus musculus OX=10090 GN=Spg7 PE=1 SV=1	0.354389	-0.545866	3	4	0.832	1.921	1.042				0.93	1.028	0.824	0.684
P43274	Histone H1.4 OS=Mus musculus OX=10090 GN=Hist1h1e PE=1 SV=2	0.35451	-0.168945	6	7	0.942	0.988	1.388	1.065	0.804	1.384	1.23	1.007	0.776	1.009	0.788	1.231	0.778
Q8K3X4	Probable E3 ubiquitin-protein ligase IRF2BPL OS=Mus musculus OX=10090 GN=Irf2bpl PE=1 SV=1	0.354583	0.125428	6	7	0.977	0.923	1.007	1.077	1.008	1.005	1.236	1.128	0.792	1.522	0.995	0.993	0.966
P12791	Cytochrome P450 2B10 OS=Mus musculus OX=10090 GN=Cyp2b10 PE=1 SV=1	0.354633	-0.486094	3	4	1.686	2.665	1.163				1.221	1.402	1.358	1.268
Q80UG5	Septin-9 OS=Mus musculus OX=10090 GN=Septin9 PE=1 SV=1	0.354829	0.0378714	6	7	0.996	0.99	0.927	1.024	1.041	1.016	1.015	0.958	0.999	0.97	1.126	1.065	1.046
Q91W18	Tudor domain-containing protein 3 OS=Mus musculus OX=10090 GN=Tdrd3 PE=1 SV=4	0.355003	0.367197	3	4	1.107	1.107	0.873				1.27	2.051	0.75	1.238
Q8R3Q6	Coiled-coil domain-containing protein 58 OS=Mus musculus OX=10090 GN=Ccdc58 PE=1 SV=1	0.355119	-0.144753	6	7	1.045	1.369	1.095	1.004	0.737	1.026	1.061	1.114	0.689	1.036	0.905	1.046	0.772
P12815	Programmed cell death protein 6 OS=Mus musculus OX=10090 GN=Pdcd6 PE=1 SV=2	0.35525	0.108324	6	7	1.136	1.034	0.705	0.972	1.025	0.954	1.047	1.095	1.003	0.923	1.297	0.883	1.079
Q6PGH1	Protein BUD31 homolog OS=Mus musculus OX=10090 GN=Bud31 PE=1 SV=2	0.35528	0.0584653	6	7	0.992	0.924	0.938	0.884	0.996	0.924	1.052	0.98	0.863	0.973	0.919	0.936	1.151
Q9JII6	Aldo-keto reductase family 1 member A1 OS=Mus musculus OX=10090 GN=Akr1a1 PE=1 SV=3	0.355372	0.0459709	6	7	1.046	0.909	0.944	0.959	0.962	1.035	1.066	0.91	1.087	0.971	1.057	0.995	0.966
Q8C4V1	Rho GTPase-activating protein 24 OS=Mus musculus OX=10090 GN=Arhgap24 PE=1 SV=2	0.355496	-0.187743	3	4	0.797	0.949	1.108				0.91	0.77	0.687	0.974
Q9CXA2	Trans-L-3-hydroxyproline dehydratase OS=Mus musculus OX=10090 GN=L3hypdh PE=1 SV=1	0.355723	-0.140379	6	7	0.981	1.278	1.032	1.011	1.35	0.964	1.082	1.389	0.724	1.03	0.997	0.796	0.985
P61027	Ras-related protein Rab-10 OS=Mus musculus OX=10090 GN=Rab10 PE=1 SV=1	0.35605	0.403961	6	7	0.507	0.371	0.652	0.983	1.374	0.82	0.585	0.392	1.611	0.893	1.16	0.666	1.959
O35566	CD151 antigen OS=Mus musculus OX=10090 GN=Cd151 PE=1 SV=2	0.356361	0.546707	6	7	0.612	0.368	0.623	0.914	1.722	0.707	0.488	0.424	2.224	0.926	1.039	0.621	2.707
Q9WV69	Dematin OS=Mus musculus OX=10090 GN=Dmtn PE=1 SV=1	0.356444	0.233364	3	4	1.207	1.195	0.742				1.272	1.167	1.394	1.095
P60766	Cell division control protein 42 homolog OS=Mus musculus OX=10090 GN=Cdc42 PE=1 SV=2	0.356635	0.296511	6	7	0.582	0.38	0.859	1.005	1.054	1.043	0.658	0.424	1.719	0.905	1.202	0.999	1.147
Q8CI33	CWF19-like protein 1 OS=Mus musculus OX=10090 GN=Cwf19l1 PE=1 SV=2	0.356978	-0.308068	6	7	2.087	0.747	1.059	0.815	0.91	0.938	0.961	0.892	0.902	1.024	0.76	0.974	0.665
Q60847	Collagen alpha-1(XII) chain OS=Mus musculus OX=10090 GN=Col12a1 PE=2 SV=3	0.357093	-0.151305	6	7	1.12	0.837	1.313	1.034	0.989	1.102	0.823	0.9	0.72	0.934	1.036	1.448	0.857
O88448	Kinesin light chain 2 OS=Mus musculus OX=10090 GN=Klc2 PE=1 SV=1	0.357215	-0.156016	3	4	1.04	1.051	0.909				1.025	1.072	0.776	0.717
Q8BG95	Protein phosphatase 1 regulatory subunit 12B OS=Mus musculus OX=10090 GN=Ppp1r12b PE=1 SV=2	0.357243	0.173345	6	7	0.824	0.984	0.714	0.846	1.012	0.737	0.803	0.689	1.056	0.979	0.922	0.791	1.492
Q9DC48	Pre-mRNA-processing factor 17 OS=Mus musculus OX=10090 GN=Cdc40 PE=2 SV=1	0.357312	0.133865	6	7	0.928	0.988	1.081	1.192	0.779	0.962	1.269	1.451	0.92	0.978	0.935	1.165	0.873
Q9CQE6	Histone chaperone ASF1A OS=Mus musculus OX=10090 GN=Asf1a PE=1 SV=1	0.357424	-0.186274	6	7	0.932	0.837	1.365	1.339	0.872	1.203	1.257	0.591	0.819	1.048	1.17	1.13	0.699
Q8K0D2	Hyaluronan-binding protein 2 OS=Mus musculus OX=10090 GN=Habp2 PE=1 SV=2	0.357803	0.211044	6	7	0.901	0.585	0.868	1.237	1.307	0.926	1.042	0.849	1.782	1.06	0.92	1.022	1.19
Q9D6F9	Tubulin beta-4A chain OS=Mus musculus OX=10090 GN=Tubb4a PE=1 SV=3	0.358223	0.117204	6	7	1.038	1.028	1.203	1.269	1.067	1.147	1.494	1.479	1.24	1.03	1.015	1.37	0.916
O88307	Sortilin-related receptor OS=Mus musculus OX=10090 GN=Sorl1 PE=1 SV=3	0.358396	0.236272	3	3				0.819	0.775	0.8					0.94	0.732	1.148
P54310	Hormone-sensitive lipase OS=Mus musculus OX=10090 GN=Lipe PE=1 SV=2	0.358544	-0.130968	6	7	1.192	1.497	0.861	1.195	1.155	1.009	1.189	1.2	1.182	1.053	0.871	0.867	0.999
Q8K288	Tumor necrosis factor alpha-induced protein 8-like protein 1 OS=Mus musculus OX=10090 GN=Tnfaip8l1 PE=1 SV=1	0.358604	0.393856	3	4	0.835	0.606	0.969				0.832	0.634	1.651	1.105
Q02105	Complement C1q subcomponent subunit C OS=Mus musculus OX=10090 GN=C1qc PE=1 SV=2	0.358888	0.106915	6	7	1.119	0.837	1.051	0.904	1.057	0.882	1.283	0.916	1	1.153	1.155	0.789	1.054
Q9WV32	Actin-related protein 2/3 complex subunit 1B OS=Mus musculus OX=10090 GN=Arpc1b PE=1 SV=4	0.359322	0.0962443	6	7	0.953	0.785	1.147	0.978	0.96	1.145	1.142	1.019	1.012	0.917	1.286	1.051	1.016
P50136	2-oxoisovalerate dehydrogenase subunit alpha, mitochondrial OS=Mus musculus OX=10090 GN=Bckdha PE=1 SV=1	0.359381	-0.207162	6	7	0.992	1.798	0.862	1.065	1.006	0.967	1.054	1.269	0.898	0.946	0.754	0.913	0.927
P35385	Heat shock protein beta-7 OS=Mus musculus OX=10090 GN=Hspb7 PE=1 SV=3	0.359392	-0.145375	6	7	1.267	1.072	1.005	0.854	0.86	0.723	0.674	1.046	0.716	0.934	0.789	0.951	0.988
P55264	Adenosine kinase OS=Mus musculus OX=10090 GN=Adk PE=1 SV=2	0.359538	0.0801006	6	7	0.924	1.075	0.861	0.857	0.964	0.909	0.887	1.086	1.068	1.153	0.857	0.968	0.875
Q9CQ06	39S ribosomal protein L24, mitochondrial OS=Mus musculus OX=10090 GN=Mrpl24 PE=1 SV=1	0.35973	-0.162683	6	7	1.319	1.178	1.083	0.948	1.165	0.744	0.835	1.093	1.112	0.86	1.093	0.533	1.183
P34884	Macrophage migration inhibitory factor OS=Mus musculus OX=10090 GN=Mif PE=1 SV=2	0.359768	0.204627	6	7	1.212	0.726	0.52	0.785	1.021	0.982	0.888	0.843	1.477	0.841	1.255	0.823	0.926
Q61805	Lipopolysaccharide-binding protein OS=Mus musculus OX=10090 GN=Lbp PE=1 SV=2	0.36002	0.326504	3	4	1.111	0.861	0.924				0.99	0.993	1.877	0.982
P29319	Ephrin type-A receptor 3 OS=Mus musculus OX=10090 GN=Epha3 PE=1 SV=1	0.360221	-0.0855232	6	7	1.165	1.063	1.036	1.088	0.943	1.116	1.083	1.151	0.896	1.08	0.897	1.161	0.781
Q60759	Glutaryl-CoA dehydrogenase, mitochondrial OS=Mus musculus OX=10090 GN=Gcdh PE=1 SV=2	0.360387	-0.127704	3	3				1.005	1.159	0.917					0.878	0.925	1.017
Q9Z0V7	Mitochondrial import inner membrane translocase subunit Tim17-B OS=Mus musculus OX=10090 GN=Timm17b PE=1 SV=1	0.360426	0.262965	3	4	0.702	0.908	0.997				1.228	1.351	0.728	0.864
Q8VE98	CD276 antigen OS=Mus musculus OX=10090 GN=Cd276 PE=1 SV=1	0.360439	-0.109033	6	7	1.223	1.002	1.294	1.06	1.09	1.096	0.96	0.802	0.891	1.392	1.158	1.048	1.067
Q3UVC0	Kinase suppressor of Ras 2 OS=Mus musculus OX=10090 GN=Ksr2 PE=1 SV=2	0.360678	0.252011	3	4	1.233	0.878	0.73				1.095	0.965	1.104	1.347
Q8R0A0	General transcription factor IIF subunit 2 OS=Mus musculus OX=10090 GN=Gtf2f2 PE=1 SV=1	0.360753	0.0972211	6	7	0.903	0.913	1.248	1.048	0.978	1.148	1.182	0.939	1.111	1.139	1.353	1.074	0.987
Q922B1	ADP-ribose glycohydrolase MACROD1 OS=Mus musculus OX=10090 GN=Macrod1 PE=1 SV=2	0.360875	-0.283177	6	7	1.31	1.93	0.758	0.911	0.86	0.751	0.976	0.913	0.987	0.966	0.782	0.637	0.99
B2RPV6	Multimerin-1 OS=Mus musculus OX=10090 GN=Mmrn1 PE=1 SV=2	0.36112	0.180707	6	7	0.831	0.715	1.292	0.801	0.961	0.891	0.947	0.852	1.568	0.971	0.785	1.134	1.004
Q03142	Fibroblast growth factor receptor 4 OS=Mus musculus OX=10090 GN=Fgfr4 PE=1 SV=3	0.361387	0.186888	3	3				0.984	0.993	0.879					0.888	1.088	1.275
F8VPU2	FERM, ARHGEF and pleckstrin domain-containing protein 1 OS=Mus musculus OX=10090 GN=Farp1 PE=1 SV=1	0.361495	-0.101916	6	7	1.298	1.103	0.854	1.039	0.907	1.137	0.836	1.021	1.051	0.909	1.053	1.076	0.944
P97393	Rho GTPase-activating protein 5 OS=Mus musculus OX=10090 GN=Arhgap5 PE=1 SV=2	0.361761	-0.174582	3	3				1.264	0.942	1.207					0.866	1.032	1.126
Q8BPM0	Disheveled-associated activator of morphogenesis 1 OS=Mus musculus OX=10090 GN=Daam1 PE=1 SV=4	0.361846	0.136783	6	7	0.984	0.76	0.853	0.769	0.981	1.09	0.821	1.264	1.07	0.982	0.689	1.209	0.939
Q6ZQ58	La-related protein 1 OS=Mus musculus OX=10090 GN=Larp1 PE=1 SV=3	0.361952	0.111913	6	7	1.194	0.871	1.201	0.958	0.956	0.971	1.285	1.07	0.788	1.132	1.312	1.033	1.135
Q07797	Galectin-3-binding protein OS=Mus musculus OX=10090 GN=Lgals3bp PE=1 SV=1	0.362071	0.125704	6	7	1.035	0.73	1.142	0.915	0.854	1.268	1.081	1.203	1.002	1.001	1.198	1.2	0.881
Q9Z1F9	SUMO-activating enzyme subunit 2 OS=Mus musculus OX=10090 GN=Uba2 PE=1 SV=1	0.362473	0.0991733	6	7	0.86	0.708	0.95	1.009	0.988	1.06	1.035	0.774	0.913	1.041	1.162	1.004	1.038
P61222	ATP-binding cassette sub-family E member 1 OS=Mus musculus OX=10090 GN=Abce1 PE=1 SV=1	0.362532	0.0597192	6	7	1.037	0.996	0.886	1.021	0.991	1.079	0.958	0.96	1.186	1.062	1.158	1.002	0.982
Q6NZF1	Zinc finger CCCH domain-containing protein 11A OS=Mus musculus OX=10090 GN=Zc3h11a PE=1 SV=1	0.362615	0.0697511	3	3				0.987	1.022	0.898					1.009	1.069	0.973
O08992	Syntenin-1 OS=Mus musculus OX=10090 GN=Sdcbp PE=1 SV=1	0.362649	0.199116	6	7	0.609	0.861	0.848	0.92	0.817	1.061	0.816	1.349	0.554	0.755	1.005	1.402	0.971
P55096	ATP-binding cassette sub-family D member 3 OS=Mus musculus OX=10090 GN=Abcd3 PE=1 SV=2	0.362824	-0.138231	6	7	0.788	1.349	1.169	1.144	0.961	1.048	1.326	0.909	0.9	1.028	0.782	1.039	0.863
P51880	Fatty acid-binding protein, brain OS=Mus musculus OX=10090 GN=Fabp7 PE=1 SV=2	0.363011	-0.550173	6	7	2.821	0.748	0.848	0.647	1.016	0.651	0.696	1.265	0.522	1.019	0.492	0.819	0.55
P58462	Forkhead box protein P1 OS=Mus musculus OX=10090 GN=Foxp1 PE=1 SV=1	0.363057	0.144895	6	7	1.315	0.943	1.248	0.917	0.865	1.124	1.185	0.823	1.18	1.038	1.502	1.471	1.072
P19536	Cytochrome c oxidase subunit 5B, mitochondrial OS=Mus musculus OX=10090 GN=Cox5b PE=1 SV=1	0.363061	-0.355334	6	7	0.719	2.289	0.914	1.263	0.844	0.98	1.194	1.359	0.519	1.078	0.644	0.852	0.746
Q9D832	DnaJ homolog subfamily B member 4 OS=Mus musculus OX=10090 GN=Dnajb4 PE=1 SV=1	0.363268	0.0661492	6	7	0.801	0.869	0.961	0.903	0.959	0.945	0.899	0.928	0.885	0.992	0.818	1.007	1.113
Q8BK63	Casein kinase I isoform alpha OS=Mus musculus OX=10090 GN=Csnk1a1 PE=1 SV=2	0.36385	0.125395	6	7	0.884	0.964	0.99	0.806	0.758	0.906	1.073	1.306	0.881	0.928	0.77	1.065	0.732
Q9JKK1	Syntaxin-6 OS=Mus musculus OX=10090 GN=Stx6 PE=1 SV=1	0.363867	-0.119138	6	7	0.979	1.144	1.054	0.92	0.913	1.163	1.052	1.093	0.697	0.975	0.961	1.179	0.674
O35381	Acidic leucine-rich nuclear phosphoprotein 32 family member A OS=Mus musculus OX=10090 GN=Anp32a PE=1 SV=1	0.363938	-0.084847	6	7	0.967	0.993	1.154	1.04	0.966	1.138	1.069	1.168	0.759	0.909	1.02	1.07	0.889
Q9JIW9	Ras-related protein Ral-B OS=Mus musculus OX=10090 GN=Ralb PE=1 SV=1	0.364134	0.160541	6	7	0.911	0.977	1.297	1.023	0.8	1.206	1.288	1.65	1.073	1.12	0.918	1.243	0.811
P17751	Triosephosphate isomerase OS=Mus musculus OX=10090 GN=Tpi1 PE=1 SV=4	0.364391	0.137902	6	7	0.858	0.734	0.839	0.975	1.073	1.02	0.911	0.69	1.388	0.92	1.098	0.965	1.087
Q9R1K9	Centrin-2 OS=Mus musculus OX=10090 GN=Cetn2 PE=1 SV=1	0.364404	0.543325	3	4	0.632	0.303	0.928				0.865	0.35	1.421	0.984
P07361	Alpha-1-acid glycoprotein 2 OS=Mus musculus OX=10090 GN=Orm2 PE=1 SV=1	0.364612	1.07523	6	7	1.108	0.514	0.745	0.208	0.347	0.227	0.807	0.524	4.55	0.828	0.475	0.204	0.353
Q920Q8	Influenza virus NS1A-binding protein homolog OS=Mus musculus OX=10090 GN=Ivns1abp PE=1 SV=2	0.364659	0.240478	3	3				0.727	1.002	0.785					1.161	0.758	1.051
O88522	NF-kappa-B essential modulator OS=Mus musculus OX=10090 GN=Ikbkg PE=1 SV=2	0.364718	-0.16353	3	3				1.359	1.084	1.215					1.286	0.971	1.009
Q61878	Bone marrow proteoglycan OS=Mus musculus OX=10090 GN=Prg2 PE=1 SV=1	0.365143	0.302535	6	7	0.679	0.478	0.847	0.889	0.977	0.906	0.778	0.543	1.954	0.797	0.983	0.675	1.142
Q8K009	Mitochondrial 10-formyltetrahydrofolate dehydrogenase OS=Mus musculus OX=10090 GN=Aldh1l2 PE=1 SV=2	0.365147	0.156025	6	7	1.277	0.86	0.935	0.984	0.93	0.899	0.848	1.482	0.836	1.447	1.053	0.987	0.997
Q9Z0N1	Eukaryotic translation initiation factor 2 subunit 3, X-linked OS=Mus musculus OX=10090 GN=Eif2s3x PE=1 SV=2	0.365418	-0.141403	6	7	1.616	1.364	0.974	1.11	0.982	1.089	1.051	1.229	1.091	1.291	0.993	0.962	0.93
Q62009-2	Isoform 2 of Periostin OS=Mus musculus OX=10090 GN=Postn	0.365447	-0.134769	6	7	0.993	1.105	1.053	1.19	1.001	0.998	0.721	0.896	0.72	1.223	0.828	1.349	1
Q8C5Q4	G-rich sequence factor 1 OS=Mus musculus OX=10090 GN=Grsf1 PE=1 SV=2	0.365636	-0.557574	3	4	1.047	2.138	0.95				0.879	1.141	0.906	0.82
Q3V0K9	Plastin-1 OS=Mus musculus OX=10090 GN=Pls1 PE=1 SV=1	0.366295	0.26448	6	7	0.751	0.62	1.102	0.687	1.222	1.176	0.756	2.021	1.078	0.864	0.789	1.105	1.176
P41731	CD63 antigen OS=Mus musculus OX=10090 GN=Cd63 PE=1 SV=2	0.366321	0.123595	6	7	0.973	0.743	1.191	1.082	0.871	1.265	1.149	1.117	1.041	1.013	1.03	1.403	1.032
Q6Y5D8	Rho GTPase-activating protein 10 OS=Mus musculus OX=10090 GN=Arhgap10 PE=1 SV=2	0.366443	-0.111938	6	7	0.955	0.932	1.071	1.054	1.158	1.227	1.19	0.624	1.042	0.98	0.955	1.157	0.958
Q64310	Surfeit locus protein 4 OS=Mus musculus OX=10090 GN=Surf4 PE=1 SV=1	0.366528	0.133053	6	7	1.409	0.897	0.862	0.923	1.045	0.931	1.146	1.022	1.405	1.122	1.125	0.876	1.066
O08585	Clathrin light chain A OS=Mus musculus OX=10090 GN=Clta PE=1 SV=2	0.366546	0.127745	6	7	1.087	0.751	0.908	0.971	1.143	0.954	1.055	0.773	1.162	1.001	1.379	0.871	1.17
P06801	NADP-dependent malic enzyme OS=Mus musculus OX=10090 GN=Me1 PE=1 SV=2	0.366569	-0.219515	6	7	0.793	1.394	0.871	1.107	1.416	0.93	1.011	1.053	0.703	0.776	0.599	0.828	1.554
Q08857	Platelet glycoprotein 4 OS=Mus musculus OX=10090 GN=Cd36 PE=1 SV=2	0.366665	-0.230367	6	7	1.135	1.819	0.713	1.079	1.09	0.876	1.077	1.191	1.082	0.832	0.665	0.768	1.06
Q91YY4	ATP synthase mitochondrial F1 complex assembly factor 2 OS=Mus musculus OX=10090 GN=Atpaf2 PE=1 SV=1	0.366668	-1.36641	3	4	0.795	3.78	0.938				0.824	0.705	0.585	0.737
Q7TPZ8	Carboxypeptidase A1 OS=Mus musculus OX=10090 GN=Cpa1 PE=1 SV=1	0.366773	1.00926	6	7	2.454	0.323	0.406	0.067	0.101	0.131	0.585	1.435	0.546	3.82	1.598	0.069	0.124
Q9DC28	Casein kinase I isoform delta OS=Mus musculus OX=10090 GN=Csnk1d PE=1 SV=2	0.366931	-0.139707	3	3				0.931	0.877	0.944					0.961	0.708	0.829
Q9DBT4	Ectonucleoside triphosphate diphosphohydrolase 4 OS=Mus musculus OX=10090 GN=Entpd4 PE=1 SV=1	0.367162	-0.293821	3	3				1.054	0.972	1.583					1.019	1.046	0.879
Q99JY9	Actin-related protein 3 OS=Mus musculus OX=10090 GN=Actr3 PE=1 SV=3	0.367656	0.0765049	6	7	1.064	0.835	1.027	0.977	0.992	1.091	1.06	1.053	1.009	0.884	1.281	1.029	1.048
Q9Z160	Conserved oligomeric Golgi complex subunit 1 OS=Mus musculus OX=10090 GN=Cog1 PE=1 SV=3	0.367735	0.197279	6	7	0.961	0.979	1.144	1.06	0.828	1.011	1.27	1.89	0.752	1.233	0.82	1.118	0.92
Q8BRN9	Coiled-coil and C2 domain-containing protein 1B OS=Mus musculus OX=10090 GN=Cc2d1b PE=1 SV=1	0.367847	0.0911051	6	7	1.123	0.791	0.796	0.966	0.983	1.039	1.055	1.129	0.96	0.912	1.14	0.968	0.917
Q91V41	Ras-related protein Rab-14 OS=Mus musculus OX=10090 GN=Rab14 PE=1 SV=3	0.36797	0.151164	6	7	0.823	0.775	0.84	1.003	1.024	0.942	0.77	0.687	1.401	0.972	1.126	0.859	1.19
P13516	Acyl-CoA desaturase 1 OS=Mus musculus OX=10090 GN=Scd1 PE=1 SV=2	0.367976	-0.98783	3	4	0.779	3.094	1.144				0.814	1.293	0.479	0.787
Q791V5	Mitochondrial carrier homolog 2 OS=Mus musculus OX=10090 GN=Mtch2 PE=1 SV=1	0.368096	-0.306088	6	7	0.782	2.194	0.926	1.018	0.955	0.938	1.053	1.155	0.656	0.867	0.92	0.831	0.947
B2RQE8	Rho GTPase-activating protein 42 OS=Mus musculus OX=10090 GN=Arhgap42 PE=1 SV=1	0.368218	0.244766	3	3				0.69	0.732	0.79					1.109	0.775	0.737
P00683	Ribonuclease pancreatic OS=Mus musculus OX=10090 GN=Rnase1 PE=1 SV=2	0.368283	0.546731	6	7	1.493	0.581	0.498	0.721	0.761	0.764	0.711	1.18	0.599	3.193	1.404	0.625	0.499
Q9D1M4	Eukaryotic translation elongation factor 1 epsilon-1 OS=Mus musculus OX=10090 GN=Eef1e1 PE=1 SV=1	0.368623	0.067249	6	7	1.046	0.905	1.053	0.976	0.872	0.986	1.047	1.086	0.869	1.128	1.1	1.025	0.881
Q9JKX4	Protein AATF OS=Mus musculus OX=10090 GN=Aatf PE=1 SV=1	0.36896	0.126776	6	7	1.111	0.95	0.929	0.794	0.826	1.014	1.222	1.336	0.869	1.052	1.038	0.901	0.746
P61957	Small ubiquitin-related modifier 2 OS=Mus musculus OX=10090 GN=Sumo2 PE=1 SV=1	0.369081	0.244321	6	7	0.728	0.505	1.017	0.944	1.213	0.947	0.843	0.439	1.24	1.163	1.447	0.792	1.475
Q9CZM2	60S ribosomal protein L15 OS=Mus musculus OX=10090 GN=Rpl15 PE=1 SV=4	0.369333	0.147643	6	7	0.926	0.623	0.943	0.95	1.065	0.89	0.962	0.704	0.956	1.047	1.389	0.804	1.113
Q64152-2	Isoform 2 of Transcription factor BTF3 OS=Mus musculus OX=10090 GN=Btf3	0.369432	0.109044	3	3				1.26	1.265	1.054					1.339	1.356	1.165
Q9D009	Putative lipoyltransferase 2, mitochondrial OS=Mus musculus OX=10090 GN=Lipt2 PE=1 SV=2	0.36954	-0.231006	3	3				1.124	1.027	1.377					0.883	1.272	0.851
P97501	Dimethylaniline monooxygenase [N-oxide-forming] 3 OS=Mus musculus OX=10090 GN=Fmo3 PE=1 SV=1	0.369661	0.23255	6	7	1.19	1.604	1.053	0.725	1.034	0.714	1.523	1.846	1.25	1.269	0.836	0.737	1.202
Q149F3	Eukaryotic peptide chain release factor GTP-binding subunit ERF3B OS=Mus musculus OX=10090 GN=Gspt2 PE=1 SV=1	0.369726	0.148837	6	7	1.009	0.661	0.888	0.868	0.846	0.877	0.708	0.591	1.221	1	1.035	0.931	1.174
Q8CFG8	Complement C1s-B subcomponent OS=Mus musculus OX=10090 GN=C1sb PE=2 SV=1	0.370103	0.419044	3	4	1.109	0.973	0.615				0.79	1.911	0.794	1.313
Q91VH2	Sorting nexin-9 OS=Mus musculus OX=10090 GN=Snx9 PE=1 SV=1	0.370159	0.101644	6	7	0.913	0.782	0.841	1.137	1.066	1.142	1.104	0.909	1.166	0.937	1.014	1.194	1.038
Q9JK92	Heat shock protein beta-8 OS=Mus musculus OX=10090 GN=Hspb8 PE=1 SV=1	0.370271	0.185806	6	7	0.972	0.888	0.78	0.823	1.235	0.641	0.876	0.803	1.081	0.925	1.131	0.738	1.531
Q7TSH8	Transmembrane protein 94 OS=Mus musculus OX=10090 GN=Tmem94 PE=1 SV=1	0.37034	-0.109919	3	3				1.44	1.551	1.262					1.308	1.414	1.219
Q9QZD9	Eukaryotic translation initiation factor 3 subunit I OS=Mus musculus OX=10090 GN=Eif3i PE=1 SV=1	0.370475	-0.069196	6	7	1.205	0.923	1.012	0.999	1.029	1.116	1.064	0.844	0.94	1.044	1.111	1.002	0.983
Q8JZX4	Splicing factor 45 OS=Mus musculus OX=10090 GN=Rbm17 PE=1 SV=1	0.37058	-0.119139	6	7	0.965	0.862	1.123	0.979	0.833	1.155	1.021	0.823	0.683	0.853	1.127	1.084	0.765
Q8K370	Acyl-CoA dehydrogenase family member 10 OS=Mus musculus OX=10090 GN=Acad10 PE=1 SV=1	0.3713	-0.246028	6	7	0.998	1.99	0.912	1.18	1.032	0.842	1.125	1.325	0.948	0.934	0.636	0.882	0.991
P42209	Septin-1 OS=Mus musculus OX=10090 GN=Septin1 PE=1 SV=2	0.37141	0.238601	3	3				0.876	0.93	0.824					1.159	0.759	1.185
Q9D0G0	28S ribosomal protein S30, mitochondrial OS=Mus musculus OX=10090 GN=Mrps30 PE=1 SV=1	0.371472	-0.609764	3	4	0.713	2.079	1.271				1.477	0.761	0.506	0.806
Q8BYU6	Torsin-1A-interacting protein 2 OS=Mus musculus OX=10090 GN=Tor1aip2 PE=1 SV=1	0.371901	-0.243906	3	3				1.217	1.113	1.521					0.959	1.392	0.901
Q8BMS9	Ras association domain-containing protein 2 OS=Mus musculus OX=10090 GN=Rassf2 PE=1 SV=1	0.371945	0.174201	3	4	0.988	1.033	1.236				0.94	1.495	1.322	1.143
Q9DB73	NADH-cytochrome b5 reductase 1 OS=Mus musculus OX=10090 GN=Cyb5r1 PE=1 SV=1	0.372219	0.107546	3	3				0.972	1.151	0.978					1.149	1.008	1.184
P42227	Signal transducer and activator of transcription 3 OS=Mus musculus OX=10090 GN=Stat3 PE=1 SV=2	0.372415	-0.273767	3	4	1.361	1.653	2.167				1.354	1.849	0.97	1.541
O09131	Glutathione S-transferase omega-1 OS=Mus musculus OX=10090 GN=Gsto1 PE=1 SV=2	0.373666	-0.0738891	6	7	1.044	1.189	1.103	1.121	0.974	1.09	1.137	1.225	0.889	0.996	0.931	1.136	0.914
O70252	Heme oxygenase 2 OS=Mus musculus OX=10090 GN=Hmox2 PE=1 SV=1	0.373767	0.107498	6	7	0.752	0.775	1.095	1.026	0.921	1.141	1.041	0.954	1.011	0.951	1.225	1.093	0.902
Q9QUM0	Integrin alpha-IIb OS=Mus musculus OX=10090 GN=Itga2b PE=1 SV=2	0.373798	0.317711	6	7	0.741	0.597	1.333	0.546	0.845	1.175	0.922	1.153	1.818	0.693	0.562	1.733	0.734
Q91VR8	Protein BRICK1 OS=Mus musculus OX=10090 GN=Brk1 PE=1 SV=1	0.374083	0.407322	3	3				0.94	1.341	0.953					1.551	0.852	1.886
Q9R0X4	Acyl-coenzyme A thioesterase 9, mitochondrial OS=Mus musculus OX=10090 GN=Acot9 PE=1 SV=1	0.374183	-0.0570592	6	7	0.952	1.152	0.908	1.043	1.038	1.026	0.907	0.903	1.01	0.963	1.052	0.959	1.068
Q9CWN7	CCR4-NOT transcription complex subunit 11 OS=Mus musculus OX=10090 GN=Cnot11 PE=1 SV=1	0.374392	0.223321	6	7	1.227	0.918	1.068	0.885	0.488	0.928	1.342	1.544	1.091	0.771	0.813	1.334	0.615
P26231	Catenin alpha-1 OS=Mus musculus OX=10090 GN=Ctnna1 PE=1 SV=1	0.37463	-0.0515494	6	7	1.088	0.978	1.051	1.071	1.089	1.007	0.995	0.891	0.902	1.008	1.139	1.05	1.089
P28481	Collagen alpha-1(II) chain OS=Mus musculus OX=10090 GN=Col2a1 PE=1 SV=2	0.375031	0.254141	6	7	0.578	0.877	0.785	1.255	1.217	0.937	1.414	1.313	0.607	1.555	0.469	1.029	1.473
P16858	Glyceraldehyde-3-phosphate dehydrogenase OS=Mus musculus OX=10090 GN=Gapdh PE=1 SV=2	0.37511	-0.0584491	6	7	1.066	1.17	1.045	0.979	0.913	1.084	1.009	1.088	1.027	0.912	1.018	1.05	0.906
Q02395	Metal-response element-binding transcription factor 2 OS=Mus musculus OX=10090 GN=Mtf2 PE=1 SV=2	0.375441	-0.310492	3	3				0.895	0.905	1.247					0.856	1.071	0.53
Q8BY89-2	Isoform 2 of Choline transporter-like protein 2 OS=Mus musculus OX=10090 GN=Slc44a2	0.376059	0.106423	6	7	0.993	0.806	0.973	0.874	1.072	0.841	0.824	0.936	1.222	0.888	0.949	0.908	1.255
Q99MR8	Methylcrotonoyl-CoA carboxylase subunit alpha, mitochondrial OS=Mus musculus OX=10090 GN=Mccc1 PE=1 SV=2	0.37609	-0.194691	6	7	1.365	1.701	0.83	1.129	1.086	0.904	1.04	1.193	1.446	0.966	0.769	0.792	0.945
Q9D071	MMS19 nucleotide excision repair protein homolog OS=Mus musculus OX=10090 GN=Mms19 PE=1 SV=1	0.376134	0.46483	3	4	0.623	0.41	0.713				0.663	0.391	1.359	0.8
Q8R3P0	Aspartoacylase OS=Mus musculus OX=10090 GN=Aspa PE=1 SV=2	0.376242	-0.114134	6	7	1.093	1.118	1.058	1.13	1.09	0.953	1.128	1.412	0.834	0.975	0.76	0.94	0.895
Q8BJS4	SUN domain-containing protein 2 OS=Mus musculus OX=10090 GN=Sun2 PE=1 SV=3	0.376317	0.0935751	6	7	0.9	0.888	1.279	0.943	0.865	1.043	1.162	0.947	1.137	1	1.043	1.027	1.051
Q9D853	EEF1A lysine methyltransferase 2 OS=Mus musculus OX=10090 GN=Eef1akmt2 PE=1 SV=1	0.376324	-0.182981	3	4	1.067	1.143	1.446				1.187	0.994	0.86	1.253
Q9Z1D1	Eukaryotic translation initiation factor 3 subunit G OS=Mus musculus OX=10090 GN=Eif3g PE=1 SV=2	0.37686	0.0847569	6	7	0.908	0.745	1.038	0.946	0.871	1.026	1.024	0.795	1.058	1.096	1.02	0.992	0.862
P59279	Ras-related protein Rab-2B OS=Mus musculus OX=10090 GN=Rab2b PE=1 SV=1	0.377064	-0.10635	6	7	0.911	1.203	1.217	1.076	0.895	1.181	1.268	1.023	0.884	1.07	0.801	1.067	0.913
Q8BGK6	Y+L amino acid transporter 2 OS=Mus musculus OX=10090 GN=Slc7a6 PE=1 SV=1	0.377582	-0.182489	3	3				0.882	0.926	1.104					0.701	0.843	1.022
Q8R5J9	PRA1 family protein 3 OS=Mus musculus OX=10090 GN=Arl6ip5 PE=1 SV=2	0.377791	-0.0703893	6	7	1.025	1.127	1.054	1.082	0.856	1.048	1.115	0.994	0.967	1.086	0.922	0.978	0.818
Q08731	Lithostathine-2 OS=Mus musculus OX=10090 GN=Reg2 PE=1 SV=1	0.377973	0.653336	6	7	2.434	0.843	0.516	0.27	0.347	0.273	0.937	2.916	1.001	1.694	1.466	0.269	0.31
P70288	Histone deacetylase 2 OS=Mus musculus OX=10090 GN=Hdac2 PE=1 SV=1	0.378147	-0.211527	3	3				1.07	0.94	1.253					1.053	1.061	0.704
P37804	Transgelin OS=Mus musculus OX=10090 GN=Tagln PE=1 SV=3	0.378219	0.172603	6	7	0.819	1.045	0.639	0.736	1.01	0.698	0.811	0.816	1.192	0.958	0.721	0.69	1.317
Q9QZB7	Actin-related protein 10 OS=Mus musculus OX=10090 GN=Actr10 PE=1 SV=2	0.378225	0.319411	6	7	0.499	0.31	0.572	0.993	1.23	1.067	0.597	0.45	1.397	0.867	1.243	0.818	1.428
P01680	Ig kappa chain V-IV region S107B OS=Mus musculus OX=10090 PE=4 SV=1	0.378562	0.32928	3	3				0.878	1.256	1.037					1.555	0.856	1.573
Q91ZX7	Prolow-density lipoprotein receptor-related protein 1 OS=Mus musculus OX=10090 GN=Lrp1 PE=1 SV=1	0.378573	0.0485423	6	7	1.059	0.903	0.973	0.995	1.013	1.006	1.032	0.886	1.022	1.02	1.13	0.984	1.104
Q8BL97	Serine/arginine-rich splicing factor 7 OS=Mus musculus OX=10090 GN=Srsf7 PE=1 SV=1	0.378749	0.183976	6	7	1.566	0.96	0.722	0.884	1.013	1.156	1.03	1.145	1.194	0.971	1.683	0.938	1.39
Q99LI2	Chloride channel CLIC-like protein 1 OS=Mus musculus OX=10090 GN=Clcc1 PE=1 SV=1	0.378883	-0.116211	6	7	1.009	1.171	1.305	1.057	0.947	1.11	1.243	1.159	0.659	0.926	1.058	1.165	0.893
Q8K124	Pleckstrin homology domain-containing family O member 2 OS=Mus musculus OX=10090 GN=Plekho2 PE=1 SV=1	0.378985	0.0937653	6	7	1.022	0.81	1.021	0.924	0.897	1.138	1.081	1.088	0.888	0.873	1.272	1.083	0.951
Q6A065	Centrosomal protein of 170 kDa OS=Mus musculus OX=10090 GN=Cep170 PE=1 SV=2	0.379183	-0.0876415	6	7	0.943	1.061	1.126	0.925	0.885	1.117	1.139	0.883	0.819	1.037	0.816	1.067	0.889
Q148V7	RAB11-binding protein RELCH OS=Mus musculus OX=10090 GN=Relch PE=1 SV=1	0.37936	0.276211	6	7	0.679	0.422	1.462	1.131	1.055	1.51	2.201	0.909	1.035	1.292	1.078	1.268	1.06
Q91V88-3	Isoform 3 of Nephronectin OS=Mus musculus OX=10090 GN=Npnt	0.379447	0.205216	6	7	0.819	1.236	0.612	0.816	0.984	0.675	0.812	0.779	1.083	1.07	0.893	0.718	1.561
Q3U0B3	Dehydrogenase/reductase SDR family member 11 OS=Mus musculus OX=10090 GN=Dhrs11 PE=1 SV=1	0.379733	0.19088	6	7	0.805	0.699	0.824	0.827	1.432	0.728	0.876	1.188	1.213	1.003	0.809	0.747	1.242
Q9QZU9	Ubiquitin/ISG15-conjugating enzyme E2 L6 OS=Mus musculus OX=10090 GN=Ube2l6 PE=1 SV=3	0.379916	0.363894	6	7	0.433	0.284	0.756	0.935	1.659	1.017	1.004	0.342	1.517	0.983	1.22	0.819	1.748
Q9JKK7	Tropomodulin-2 OS=Mus musculus OX=10090 GN=Tmod2 PE=1 SV=2	0.37998	-0.146766	6	7	1.297	0.803	0.867	1.052	1.035	1.022	0.985	1.231	0.783	1.116	0.633	0.919	0.736
Q9ES52	Phosphatidylinositol 3,4,5-trisphosphate 5-phosphatase 1 OS=Mus musculus OX=10090 GN=Inpp5d PE=1 SV=2	0.380127	0.108296	6	7	1.273	0.997	0.913	0.949	0.969	0.974	1.101	1.366	0.999	1.009	1.287	0.846	1.032
P16332	Methylmalonyl-CoA mutase, mitochondrial OS=Mus musculus OX=10090 GN=Mmut PE=1 SV=2	0.380395	-0.363491	6	7	1.073	2.676	0.927	1.107	0.942	0.949	1.324	1.379	0.911	1.174	0.66	0.855	0.656
P35821	Tyrosine-protein phosphatase non-receptor type 1 OS=Mus musculus OX=10090 GN=Ptpn1 PE=1 SV=2	0.380421	0.172536	6	7	0.669	0.53	1.038	0.885	0.888	1.011	0.951	0.533	0.943	0.921	1.278	1.043	0.933
Q09014	Neutrophil cytosol factor 1 OS=Mus musculus OX=10090 GN=Ncf1 PE=1 SV=3	0.380501	0.197711	6	7	0.718	0.661	1.194	1.027	0.725	1.219	1.023	0.902	1.056	1.001	1.619	1.118	0.699
Q8CHY6	Transcriptional repressor p66 alpha OS=Mus musculus OX=10090 GN=Gatad2a PE=1 SV=2	0.380698	-0.0939367	6	7	1.169	1.064	1.276	1.011	0.892	1.117	1.147	1.027	0.929	1.096	1.123	1.062	0.753
Q8VDC0	Probable leucine--tRNA ligase, mitochondrial OS=Mus musculus OX=10090 GN=Lars2 PE=1 SV=1	0.38139	-0.510702	3	3				0.781	0.479	1.239					0.573	0.729	0.452
Q8BGB8	Ubiquinone biosynthesis protein COQ4 homolog, mitochondrial OS=Mus musculus OX=10090 GN=Coq4 PE=1 SV=1	0.381429	-0.104222	6	7	0.855	1.296	0.965	0.936	0.973	1.067	1.148	1.026	0.943	0.974	0.816	0.885	0.82
Q60819	Interleukin-15 receptor subunit alpha OS=Mus musculus OX=10090 GN=Il15ra PE=1 SV=1	0.381499	0.555185	6	7	0.65	0.495	0.271	0.485	1.608	0.435	0.456	0.545	1.443	0.652	0.861	0.399	2.405
Q3THG9	Alanyl-tRNA editing protein Aarsd1 OS=Mus musculus OX=10090 GN=Aarsd1 PE=1 SV=2	0.381531	0.099423	6	7	0.911	0.95	0.823	0.798	0.841	0.799	0.943	1.146	0.741	0.814	0.841	1.117	0.8
Q91YD9	Neural Wiskott-Aldrich syndrome protein OS=Mus musculus OX=10090 GN=Wasl PE=1 SV=1	0.381855	-0.171924	6	7	1.006	1.107	1.014	1.399	1.007	1.405	0.674	1.342	0.681	1.149	0.826	1.457	1.056
A2AWP8	Rho guanine nucleotide exchange factor 10-like protein OS=Mus musculus OX=10090 GN=Arhgef10l PE=1 SV=1	0.381955	0.198459	3	4	1.113	1.056	1.035				1.018	1.607	0.94	1.337
Q3UNZ8	Quinone oxidoreductase-like protein 2 OS=Mus musculus OX=10090 GN=Cryzl2 PE=1 SV=1	0.382307	-0.279851	6	7	1.676	2.392	1.003	1.135	1.047	1.122	1.039	2.025	0.868	1.087	0.939	1.03	1.06
Q8BGD8	Cytochrome c oxidase assembly factor 6 homolog OS=Mus musculus OX=10090 GN=Coa6 PE=1 SV=1	0.382311	-0.145113	6	7	1.078	1.363	1.257	1.191	0.84	1.304	1.125	1.512	0.769	0.881	0.904	1.235	0.994
P03930	ATP synthase protein 8 OS=Mus musculus OX=10090 GN=Mtatp8 PE=1 SV=1	0.382351	-0.102496	6	7	1.456	1.15	0.963	1.145	1.079	1.177	1.152	1.292	0.938	1.039	1.164	1.135	0.854
P14438	H-2 class II histocompatibility antigen, A-U alpha chain (Fragment) OS=Mus musculus OX=10090 GN=H2-Aa PE=1 SV=1	0.38236	0.192518	6	7	0.847	0.513	1.014	1.09	1.151	1.081	1.269	1.053	0.733	0.852	1.643	0.983	1.061
Q62264	Thyroid hormone-inducible hepatic protein OS=Mus musculus OX=10090 GN=Thrsp PE=1 SV=1	0.382933	-0.230318	6	7	0.967	1.735	0.772	1.005	1.279	0.813	0.837	1.361	0.786	0.829	0.686	0.808	1.228
Q9CXV1	Succinate dehydrogenase [ubiquinone] cytochrome b small subunit, mitochondrial OS=Mus musculus OX=10090 GN=Sdhd PE=1 SV=2	0.383314	-0.331733	3	3				0.924	0.939	0.61					0.845	0.395	0.725
Q9JHR7	Insulin-degrading enzyme OS=Mus musculus OX=10090 GN=Ide PE=1 SV=1	0.383748	-0.0932599	6	7	1.061	1.102	1.141	1.12	1.033	0.844	0.904	1.022	0.873	1.157	1.018	1.165	0.752
Q9Z239	Phospholemman OS=Mus musculus OX=10090 GN=Fxyd1 PE=1 SV=1	0.383863	-0.385094	3	4	1.744	1.364	0.802				0.991	1.059	1.209	0.733
Q9JHW2	Omega-amidase NIT2 OS=Mus musculus OX=10090 GN=Nit2 PE=1 SV=1	0.383968	-0.152013	6	7	1.138	1.677	1.02	1.173	1.082	1.011	1.367	1.362	0.868	1.046	0.899	0.923	0.991
Q8C166	Copine-1 OS=Mus musculus OX=10090 GN=Cpne1 PE=1 SV=1	0.38399	0.0862817	6	7	0.821	0.792	0.974	1.011	1.018	1.114	0.96	0.854	1.136	0.926	1.127	1.071	1.023
Q9D1P4	Cysteine and histidine-rich domain-containing protein 1 OS=Mus musculus OX=10090 GN=Chordc1 PE=1 SV=1	0.384393	0.178974	6	7	0.641	0.569	0.91	1.089	1.14	1.085	0.863	0.639	1.121	1.025	1.315	1.006	1.208
Q9CQX5	Claudin domain-containing protein 1 OS=Mus musculus OX=10090 GN=Cldnd1 PE=1 SV=1	0.384396	-0.0929539	6	7	1.101	0.901	0.978	0.992	1.257	1.131	1.058	0.835	0.834	0.924	1.18	1.111	1.015
Q9D7M1	Glucose-induced degradation protein 8 homolog OS=Mus musculus OX=10090 GN=Gid8 PE=1 SV=1	0.384459	0.294449	6	7	0.437	0.279	0.809	1.148	0.965	1.002	0.686	0.286	1.175	0.966	1.251	1.035	1.24
Q9R0P3	S-formylglutathione hydrolase OS=Mus musculus OX=10090 GN=Esd PE=1 SV=1	0.384509	0.073444	6	7	1.004	0.995	1.036	1	0.883	1.119	1.242	1.027	1.115	1.044	0.955	1.167	0.861
Q9EQK5	Major vault protein OS=Mus musculus OX=10090 GN=Mvp PE=1 SV=4	0.384565	0.0868453	6	7	0.941	0.923	1.136	1.055	0.976	1.135	1.197	1.097	0.899	0.992	1.336	1.168	0.951
Q9ER88	28S ribosomal protein S29, mitochondrial OS=Mus musculus OX=10090 GN=Dap3 PE=1 SV=1	0.384656	-0.12669	3	3				1.267	1.001	1.241					1.07	1.157	0.987
Q05186	Reticulocalbin-1 OS=Mus musculus OX=10090 GN=Rcn1 PE=1 SV=1	0.384666	-0.104034	6	7	1.219	0.899	1.176	0.989	0.921	1.03	1.165	0.882	0.763	0.934	1.152	1.036	0.835
Q8BJY1	26S proteasome non-ATPase regulatory subunit 5 OS=Mus musculus OX=10090 GN=Psmd5 PE=1 SV=4	0.384723	0.0913495	6	7	0.957	0.843	0.828	1.068	1.157	1.05	0.907	1.049	1.138	1.028	0.996	0.949	1.27
Q61824	Disintegrin and metalloproteinase domain-containing protein 12 OS=Mus musculus OX=10090 GN=Adam12 PE=1 SV=2	0.384745	0.213069	3	3				0.644	0.709	0.909					0.918	1.009	0.695
Q60932	Voltage-dependent anion-selective channel protein 1 OS=Mus musculus OX=10090 GN=Vdac1 PE=1 SV=3	0.38506	-0.0971587	6	7	0.904	1.406	1.095	1.048	0.99	1.03	1.06	0.993	0.997	0.974	0.888	1.111	1.037
Q9QXL2	Kinesin-like protein KIF21A OS=Mus musculus OX=10090 GN=Kif21a PE=1 SV=2	0.38525	-0.230368	6	7	1.287	1.122	1.455	0.781	1.046	0.839	1.108	1.239	0.965	1.469	0.539	0.74	0.434
Q9WUN2	Serine/threonine-protein kinase TBK1 OS=Mus musculus OX=10090 GN=Tbk1 PE=1 SV=1	0.385333	-0.17303	6	7	0.745	0.707	1.269	1.104	0.95	1.172	0.867	0.589	0.751	0.853	1.229	1.074	0.791
P47226	Testin OS=Mus musculus OX=10090 GN=Tes PE=1 SV=1	0.385338	0.115623	6	7	0.924	0.857	0.98	0.909	1.055	0.911	0.935	0.673	1.168	1.111	0.964	0.934	1.339
Q9ESE1	Lipopolysaccharide-responsive and beige-like anchor protein OS=Mus musculus OX=10090 GN=Lrba PE=1 SV=1	0.385359	-0.220968	3	3				1.274	1.179	1.258					0.963	1.373	0.848
O89017	Legumain OS=Mus musculus OX=10090 GN=Lgmn PE=1 SV=1	0.385536	0.298693	6	7	0.594	0.293	0.734	0.881	1.067	0.918	0.644	0.448	1.578	0.654	1.188	0.732	1.195
Q61285	ATP-binding cassette sub-family D member 2 OS=Mus musculus OX=10090 GN=Abcd2 PE=1 SV=1	0.385629	0.12244	6	7	0.81	1.176	1.084	0.807	0.896	1.001	1.332	1.204	0.929	1.183	0.837	0.955	0.893
Q8VD24	Zinc finger CCHC domain-containing protein 18 OS=Mus musculus OX=10090 GN=Zcchc18 PE=2 SV=1	0.385694	0.298154	6	7	0.928	0.735	0.727	0.978	1.518	0.923	0.792	0.902	1.322	0.969	1.457	0.607	2.284
O88990	Alpha-actinin-3 OS=Mus musculus OX=10090 GN=Actn3 PE=2 SV=1	0.385727	-0.801041	6	7	2.265	0.583	3.043	0.309	0.286	0.354	0.51	0.629	0.576	0.448	0.357	1.673	0.387
Q3UP87	Neutrophil elastase OS=Mus musculus OX=10090 GN=Elane PE=1 SV=1	0.385786	0.16976	6	7	1.543	0.919	1.07	0.808	0.948	0.939	1.124	1.323	1.46	0.983	1.445	0.781	1.056
Q8C407	Protein YIPF4 OS=Mus musculus OX=10090 GN=Yipf4 PE=1 SV=1	0.385952	-0.255437	3	4	1.467	1.058	0.903				1.017	0.867	1.036	0.909
Q91YM4	FAST kinase domain-containing protein 4 OS=Mus musculus OX=10090 GN=Tbrg4 PE=1 SV=1	0.386057	-0.253592	6	7	1.093	1.93	1.023	1.255	0.655	0.962	1.175	1.338	0.694	1.008	0.832	1.133	0.59
Q9QZ23	NFU1 iron-sulfur cluster scaffold homolog, mitochondrial OS=Mus musculus OX=10090 GN=Nfu1 PE=1 SV=2	0.386093	-0.186706	6	7	1.076	1.814	1.214	1.083	0.857	1.223	1.338	1.424	1.028	1.073	0.807	1.015	0.764
Q9QZQ1-2	Isoform 1 of Afadin OS=Mus musculus OX=10090 GN=Afdn	0.3863	-0.0869757	6	7	1.015	1.203	1.035	0.924	0.85	0.948	1.089	0.964	0.828	0.991	0.843	1.032	0.816
Q60870	Receptor expression-enhancing protein 5 OS=Mus musculus OX=10090 GN=Reep5 PE=1 SV=1	0.386627	0.101623	6	7	0.874	0.99	0.811	0.955	1.239	1.072	0.892	1.095	1.103	1.05	0.978	1.004	1.315
P41105	60S ribosomal protein L28 OS=Mus musculus OX=10090 GN=Rpl28 PE=1 SV=2	0.386695	0.181957	6	7	0.881	0.531	1.149	1.039	0.942	0.979	0.986	0.493	1.143	1.29	1.358	1.016	1.021
Q8K3K8	Optineurin OS=Mus musculus OX=10090 GN=Optn PE=1 SV=1	0.386954	-0.118709	6	7	0.784	1.042	0.888	1.015	0.917	1.004	0.636	1.009	0.704	0.702	0.995	1.133	0.892
Q8BU30	Isoleucine--tRNA ligase, cytoplasmic OS=Mus musculus OX=10090 GN=Iars PE=1 SV=2	0.38699	0.052827	6	7	1.079	0.964	1.034	0.951	0.862	1.005	1.046	1.038	1.025	1.102	0.986	1.056	0.881
Q91WU5	Arsenite methyltransferase OS=Mus musculus OX=10090 GN=As3mt PE=1 SV=2	0.387109	0.098776	6	7	0.911	0.792	0.942	1.025	0.992	1.037	0.977	1.056	0.842	0.873	1.352	1.067	0.953
P11499	Heat shock protein HSP 90-beta OS=Mus musculus OX=10090 GN=Hsp90ab1 PE=1 SV=3	0.387116	-0.0727093	6	7	1.143	1.121	1.059	1.045	0.912	1.068	1.098	1.14	0.843	1.01	1.087	1.039	0.825
Q810A3	Tetratricopeptide repeat protein 9C OS=Mus musculus OX=10090 GN=Ttc9c PE=1 SV=1	0.387332	0.224655	6	7	1.344	1.252	1.11	0.949	1.057	1.063	1.308	2.462	1.063	0.949	1.257	1.232	0.965
Q8VE62	Polyadenylate-binding protein-interacting protein 1 OS=Mus musculus OX=10090 GN=Paip1 PE=1 SV=1	0.387397	-0.131829	6	7	1.141	0.845	1.209	1.392	0.907	1.205	1.232	0.97	0.908	0.874	1.107	1.251	0.791
O09174	Alpha-methylacyl-CoA racemase OS=Mus musculus OX=10090 GN=Amacr PE=1 SV=4	0.387423	-0.183513	6	7	0.668	1.443	1.043	1.017	0.869	1.147	0.734	1.356	0.665	0.833	0.907	0.982	0.879
O08915	AH receptor-interacting protein OS=Mus musculus OX=10090 GN=Aip PE=1 SV=1	0.38802	-0.141106	6	7	1.115	1.236	1.608	1.029	1.079	1.162	1.013	1.29	0.681	1.431	1.162	0.979	1.092
Q9JI11	Serine/threonine-protein kinase 4 OS=Mus musculus OX=10090 GN=Stk4 PE=1 SV=1	0.388047	0.135039	6	7	0.939	0.738	1.268	0.911	0.933	1.055	1.068	1.437	1.014	0.838	1.236	1.009	0.885
Q8BNW9	Kelch repeat and BTB domain-containing protein 11 OS=Mus musculus OX=10090 GN=Kbtbd11 PE=1 SV=3	0.388285	-0.132888	3	4	1.09	1.03	0.829				0.947	0.875	0.908	0.856
Q149S1	Tektin-4 OS=Mus musculus OX=10090 GN=Tekt4 PE=1 SV=2	0.388427	-0.141814	3	3				1.265	1.484	1.139					1.287	1.04	1.197
O08638	Myosin-11 OS=Mus musculus OX=10090 GN=Myh11 PE=1 SV=1	0.388473	0.363497	6	7	0.562	0.488	0.438	0.8	1.152	0.708	0.444	0.446	1.182	0.864	0.819	0.602	1.869
Q9QYF1	Retinol dehydrogenase 11 OS=Mus musculus OX=10090 GN=Rdh11 PE=1 SV=2	0.388792	0.260006	6	7	0.727	0.474	0.621	0.992	1.218	1.078	0.619	0.633	1.542	0.677	1.12	1.114	1.434
P97412	Lysosomal-trafficking regulator OS=Mus musculus OX=10090 GN=Lyst PE=1 SV=1	0.388867	0.190571	6	7	0.815	0.997	0.929	0.982	0.884	1.135	1.144	1.66	0.693	0.901	0.962	1.52	0.765
Q8CEF9	Transmembrane protein 132C OS=Mus musculus OX=10090 GN=Tmem132c PE=2 SV=3	0.389122	0.326317	3	4	0.961	1.039	0.888				1.048	1.907	0.796	1.077
O54724	Caveolae-associated protein 1 OS=Mus musculus OX=10090 GN=Cavin1 PE=1 SV=1	0.389242	-0.113795	6	7	1.001	1.374	0.887	1.01	1.116	0.918	1.048	1.111	0.895	1	0.749	0.889	1.107
O08795-2	Isoform 2 of Glucosidase 2 subunit beta OS=Mus musculus OX=10090 GN=Prkcsh	0.389334	0.0877843	6	7	1.015	0.749	1.066	0.96	0.947	0.958	1.084	0.837	0.935	1.104	1.219	0.921	0.961
Q80SZ7	Guanine nucleotide-binding protein G(I)/G(S)/G(O) subunit gamma-5 OS=Mus musculus OX=10090 GN=Gng5 PE=1 SV=2	0.389464	0.327316	6	7	0.815	0.515	0.787	1.025	1.375	0.882	0.617	0.573	2.274	1.021	1.499	0.831	1.088
P08101-2	Isoform IIB2 of Low affinity immunoglobulin gamma Fc region receptor II OS=Mus musculus OX=10090 GN=Fcgr2	0.389529	0.213574	6	7	1.165	0.613	0.957	1.092	0.724	1.129	1.87	1.11	0.997	0.874	1.067	1.067	0.699
Q80X91	Protein FAM110D OS=Mus musculus OX=10090 GN=Fam110d PE=2 SV=2	0.389733	0.116065	3	4	0.984	1.186	1.041				1.062	1.375	1.064	1.139
Q9QZL0	Receptor-interacting serine/threonine-protein kinase 3 OS=Mus musculus OX=10090 GN=Ripk3 PE=1 SV=2	0.390008	0.181541	6	7	0.967	0.808	1.165	1.098	0.75	1.179	1.31	1.647	0.739	1.06	1.327	1.115	0.697
Q64378	Peptidyl-prolyl cis-trans isomerase FKBP5 OS=Mus musculus OX=10090 GN=Fkbp5 PE=1 SV=1	0.39007	0.140348	6	7	0.827	0.586	1.004	1.082	1.05	1.097	0.99	0.652	1.18	1.086	1.186	1.038	1.128
Q8CDN6	Thioredoxin-like protein 1 OS=Mus musculus OX=10090 GN=Txnl1 PE=1 SV=3	0.390132	-0.0719969	6	7	1.025	0.972	0.976	1.011	0.911	1.121	1.087	1.078	0.871	0.883	0.899	1.071	0.788
Q9D8C4	Interferon-induced 35 kDa protein homolog OS=Mus musculus OX=10090 GN=Ifi35 PE=1 SV=3	0.390209	0.160251	6	7	1.139	0.678	1.251	1.074	0.922	1.32	1.277	0.934	1.385	1.514	1.107	1.348	0.758
P35279	Ras-related protein Rab-6A OS=Mus musculus OX=10090 GN=Rab6a PE=1 SV=4	0.390334	0.0927245	6	7	1.109	0.864	1.05	0.852	1.011	0.804	1.053	0.94	1.143	0.935	1.088	0.789	1.131
O54901	OX-2 membrane glycoprotein OS=Mus musculus OX=10090 GN=Cd200 PE=1 SV=1	0.391221	0.182117	6	7	0.809	0.931	0.729	0.933	1.288	0.708	0.82	0.835	1.116	0.94	1.044	0.806	1.584
B5X0G2	Major urinary protein 17 OS=Mus musculus OX=10090 GN=Mup17 PE=2 SV=2	0.391235	-0.186341	6	7	1.102	1.067	1.092	0.957	1.147	0.642	0.511	0.834	0.782	1.186	1.353	0.634	0.859
Q8BTV2	Cleavage and polyadenylation specificity factor subunit 7 OS=Mus musculus OX=10090 GN=Cpsf7 PE=1 SV=2	0.391296	0.329528	6	7	0.638	0.445	0.621	0.908	1.049	0.991	0.659	0.548	2.086	0.937	1.042	0.646	0.902
Q8R0I4	TM2 domain-containing protein 2 OS=Mus musculus OX=10090 GN=Tm2d2 PE=2 SV=1	0.391453	0.175592	3	3				0.958	0.91	1.068					1.332	0.959	1.025
B2RY56	RNA-binding protein 25 OS=Mus musculus OX=10090 GN=Rbm25 PE=1 SV=2	0.391542	-0.0872996	6	7	1.036	0.951	1.097	1.159	0.832	1.078	1.029	0.886	0.832	1.025	1.165	1.003	0.817
Q9ERU9	E3 SUMO-protein ligase RanBP2 OS=Mus musculus OX=10090 GN=Ranbp2 PE=1 SV=2	0.391563	0.059754	6	7	0.956	0.898	1.051	0.999	0.961	1.084	1.124	1.036	0.835	1.048	1.096	1.111	0.984
Q6PGH2	Jupiter microtubule associated homolog 2 OS=Mus musculus OX=10090 GN=Jpt2 PE=1 SV=1	0.391614	-0.184733	6	7	1.132	0.682	1.26	1.021	0.795	1.122	0.769	1.163	0.481	0.995	0.844	1.23	0.689
Q3URS9	Coiled-coil domain-containing protein 51 OS=Mus musculus OX=10090 GN=Ccdc51 PE=1 SV=1	0.391669	-0.20394	3	3				1.322	0.911	0.991					0.87	1.065	0.864
P60335	Poly(rC)-binding protein 1 OS=Mus musculus OX=10090 GN=Pcbp1 PE=1 SV=1	0.39173	0.156874	6	7	1.156	0.78	0.725	0.872	1.148	0.76	1.037	1.016	0.938	0.936	1.325	0.617	1.208
P47199	Quinone oxidoreductase OS=Mus musculus OX=10090 GN=Cryz PE=1 SV=1	0.39198	-0.11442	6	7	0.89	1.164	0.791	1.039	0.892	1.169	1.036	1.106	0.72	0.884	0.862	1.029	0.77
Q9CV28	Ubiquitin carboxyl-terminal hydrolase MINDY-3 OS=Mus musculus OX=10090 GN=MINDY3 PE=1 SV=2	0.392522	-0.181671	6	7	1.042	0.99	1.229	1.479	1.234	1.641	0.978	1.753	0.673	0.971	0.923	1.384	1.151
Q9WV54	Acid ceramidase OS=Mus musculus OX=10090 GN=Asah1 PE=1 SV=1	0.392556	0.103952	6	7	1.306	0.852	0.853	0.945	0.999	0.982	1.195	1.205	1.007	0.897	1.159	0.969	1.012
P62869	Elongin-B OS=Mus musculus OX=10090 GN=Elob PE=1 SV=1	0.392634	-0.0691874	6	7	1.104	0.998	1.121	1.017	0.96	1.039	1.17	0.948	0.823	0.953	1.15	0.99	0.904
Q9ES46	Beta-parvin OS=Mus musculus OX=10090 GN=Parvb PE=1 SV=1	0.392761	0.209471	6	7	0.755	0.787	1.259	0.743	0.905	1.305	1.011	1.699	1.371	0.918	0.745	1.246	0.772
P06537	Glucocorticoid receptor OS=Mus musculus OX=10090 GN=Nr3c1 PE=1 SV=1	0.392962	-0.109642	6	7	1.192	0.992	1.075	0.936	0.873	1.206	0.96	1.328	0.94	0.993	0.907	0.768	0.888
P24452	Macrophage-capping protein OS=Mus musculus OX=10090 GN=Capg PE=1 SV=2	0.393061	0.0816267	6	7	0.96	0.736	0.98	0.925	0.869	1.123	1.026	0.939	0.976	0.942	1.104	1.048	0.87
Q3TIR1	Trafficking protein particle complex subunit 13 OS=Mus musculus OX=10090 GN=Trappc13 PE=2 SV=1	0.393283	0.390813	3	3				0.583	0.783	0.781					0.865	0.626	1.324
Q9CX11	rRNA-processing protein UTP23 homolog OS=Mus musculus OX=10090 GN=Utp23 PE=2 SV=1	0.393768	0.487173	3	3				1.291	1.042	1.324					1.364	2.608	1.154
Q3TVI8	Pre-B-cell leukemia transcription factor-interacting protein 1 OS=Mus musculus OX=10090 GN=Pbxip1 PE=1 SV=2	0.393911	0.149771	6	7	1.148	0.766	1.248	0.673	0.867	0.677	0.978	0.972	1.102	0.988	0.855	0.922	1.145
Q8K3K7	1-acyl-sn-glycerol-3-phosphate acyltransferase beta OS=Mus musculus OX=10090 GN=Agpat2 PE=1 SV=1	0.393921	-0.31799	6	7	0.956	2.314	0.805	0.912	0.963	0.897	0.893	1.253	0.798	0.859	0.875	0.698	1.032
P14115	60S ribosomal protein L27a OS=Mus musculus OX=10090 GN=Rpl27a PE=1 SV=5	0.393991	0.0469897	6	7	1.081	0.975	0.972	1.006	1.016	1.073	0.985	1.022	0.992	1.05	1.24	1.057	1.034
Q9DCZ1	GMP reductase 1 OS=Mus musculus OX=10090 GN=Gmpr PE=1 SV=1	0.394009	-0.835355	3	4	0.838	2.705	0.928				0.743	0.988	0.971	0.639
Q9CQ69	Cytochrome b-c1 complex subunit 8 OS=Mus musculus OX=10090 GN=Uqcrq PE=1 SV=3	0.394244	-0.178654	6	7	0.772	0.918	0.799	1.464	1.114	1.138	0.713	0.567	1.011	0.818	1.056	1.037	1.194
Q8C0Q2	Zinc fingers and homeoboxes protein 3 OS=Mus musculus OX=10090 GN=Zhx3 PE=1 SV=2	0.39434	0.125569	3	4	0.682	0.825	0.849				0.864	0.983	0.71	0.87
Q9WVL3	Solute carrier family 12 member 7 OS=Mus musculus OX=10090 GN=Slc12a7 PE=1 SV=1	0.394358	-0.196778	6	7	0.664	1.092	1.327	1.156	0.854	1.327	1.185	0.714	0.543	1.008	1.055	1.335	0.695
Q9D958	Signal peptidase complex subunit 1 OS=Mus musculus OX=10090 GN=Spcs1 PE=2 SV=3	0.394434	0.120092	3	3				1.002	0.87	0.985					1.028	1.165	0.912
P68040	Receptor of activated protein C kinase 1 OS=Mus musculus OX=10090 GN=Rack1 PE=1 SV=3	0.394573	0.0622601	6	7	1.054	0.908	0.946	0.986	0.954	1.025	0.992	1.22	0.839	1.033	1.059	1.035	0.976
O35226-2	Isoform Rpn10B of 26S proteasome non-ATPase regulatory subunit 4 OS=Mus musculus OX=10090 GN=Psmd4	0.394677	0.104308	3	3				1.063	1.287	1.211					1.402	1.249	1.177
P35505	Fumarylacetoacetase OS=Mus musculus OX=10090 GN=Fah PE=1 SV=2	0.394834	-0.120922	6	7	0.979	1.352	0.823	1.061	1.293	0.901	1.04	0.983	0.938	1.028	0.939	0.819	1.129
P70388	DNA repair protein RAD50 OS=Mus musculus OX=10090 GN=Rad50 PE=1 SV=1	0.394845	-0.0773325	6	7	1.157	1.071	1.04	1.038	1.03	1.225	1.026	1.129	0.819	1.034	1.275	1.056	0.916
Q91WJ7	SPATS2-like protein OS=Mus musculus OX=10090 GN=Spats2l PE=2 SV=2	0.395293	-0.2824	3	3				1.138	0.873	0.824					0.617	1.064	0.65
Q9D8U3	Endoplasmic reticulum resident protein 27 OS=Mus musculus OX=10090 GN=Erp27 PE=1 SV=1	0.395324	1.15381	3	4	3.023	0.311	0.237				0.587	4.115	0.416	5.476
O08529	Calpain-2 catalytic subunit OS=Mus musculus OX=10090 GN=Capn2 PE=1 SV=4	0.395867	0.0609422	6	7	0.922	0.821	0.918	0.924	1.073	0.964	0.924	0.938	0.922	0.981	1.021	0.913	1.143
Q8BSN5	PHD finger protein 23 OS=Mus musculus OX=10090 GN=Phf23 PE=2 SV=2	0.396243	-0.132796	3	4	1.423	1.275	1.157				1.091	1.455	1.068	1.074
P27046	Alpha-mannosidase 2 OS=Mus musculus OX=10090 GN=Man2a1 PE=1 SV=2	0.396318	0.0736077	6	7	1.132	0.915	1.074	0.97	0.912	1.083	1.198	1.193	0.85	1.044	1.118	1.081	0.988
Q8R2Z5	von Willebrand factor A domain-containing protein 1 OS=Mus musculus OX=10090 GN=Vwa1 PE=1 SV=1	0.396337	-0.10575	6	7	1.225	0.906	0.806	1.114	1.113	0.928	0.865	1.108	1.006	1.003	0.723	1.012	0.888
Q9D967	Magnesium-dependent phosphatase 1 OS=Mus musculus OX=10090 GN=Mdp1 PE=1 SV=1	0.396778	0.104494	6	7	0.904	0.748	0.911	0.939	1.149	0.984	0.853	0.781	1.214	0.955	1.047	1.047	1.171
P14106	Complement C1q subcomponent subunit B OS=Mus musculus OX=10090 GN=C1qb PE=1 SV=2	0.397312	0.143451	6	7	1.288	0.868	0.665	0.906	1.196	0.849	1.099	0.98	1.075	0.936	1.31	0.842	1.196
B2RXS4	Plexin-B2 OS=Mus musculus OX=10090 GN=Plxnb2 PE=1 SV=1	0.397317	0.0598963	6	7	1.101	0.902	1.022	1.029	0.903	1.109	1.179	1.023	1.03	1.11	1.08	1.04	0.915
Q91WM3	U3 small nucleolar RNA-interacting protein 2 OS=Mus musculus OX=10090 GN=Rrp9 PE=1 SV=1	0.397396	-0.161568	6	7	0.766	0.643	1.182	1.026	1.115	1.004	1.075	0.535	0.843	0.966	1.063	0.853	0.648
Q80UK8	Integrator complex subunit 2 OS=Mus musculus OX=10090 GN=Ints2 PE=1 SV=2	0.397422	-0.208046	3	3				0.994	0.813	0.978					0.637	1.018	0.756
Q3U0M1	Trafficking protein particle complex subunit 9 OS=Mus musculus OX=10090 GN=Trappc9 PE=1 SV=2	0.397481	-0.327962	3	3				1.08	0.703	1.212					0.824	1.041	0.521
Q60766	Immunity-related GTPase family M protein 1 OS=Mus musculus OX=10090 GN=Irgm1 PE=1 SV=1	0.397585	0.134233	6	7	1.099	0.72	0.772	0.98	1.039	1.01	0.881	0.836	1.062	0.847	1.456	0.992	1.122
Q3UQN2	F-BAR domain only protein 2 OS=Mus musculus OX=10090 GN=Fcho2 PE=1 SV=1	0.398173	0.100422	6	7	0.919	1.11	0.856	1.058	0.826	1.089	1.032	1.094	1.253	0.942	1.024	1.212	0.77
Q9Z2A9	Glutathione hydrolase 5 proenzyme OS=Mus musculus OX=10090 GN=Ggt5 PE=1 SV=2	0.398341	0.0886609	6	7	0.864	0.897	0.973	0.988	1.071	1.013	0.928	0.906	1.343	1.113	0.863	0.999	1.051
P08556	GTPase NRas OS=Mus musculus OX=10090 GN=Nras PE=1 SV=1	0.398391	-0.213189	3	4	1.668	1.353	1.061				1.225	1.243	1.104	1.123
A4QPC6	Butyrophilin subfamily 2 member A2 OS=Mus musculus OX=10090 GN=Btn2a2 PE=1 SV=1	0.3985	-0.365366	6	7	2.843	1.04	0.817	1.02	1.257	0.951	0.748	0.74	1.162	1.14	1.059	0.863	1.468
Q9CXY9	GPI-anchor transamidase OS=Mus musculus OX=10090 GN=Pigk PE=1 SV=2	0.398786	-0.233556	3	3				1.492	0.965	1.089					1.062	0.837	1.117
P35290	Ras-related protein Rab-24 OS=Mus musculus OX=10090 GN=Rab24 PE=1 SV=2	0.398903	-0.122679	6	7	0.956	0.743	1.156	1.163	0.875	1.046	0.996	0.567	0.902	0.983	0.935	1.09	0.891
P51855	Glutathione synthetase OS=Mus musculus OX=10090 GN=Gss PE=1 SV=1	0.398939	0.0858232	6	7	0.875	0.973	0.796	0.803	0.967	0.935	0.923	0.805	1.17	1.041	0.788	1.027	0.869
Q64131	Runt-related transcription factor 3 OS=Mus musculus OX=10090 GN=Runx3 PE=1 SV=3	0.39895	0.103047	3	3				0.677	0.733	0.724					0.668	0.829	0.795
Q9JHS4	ATP-dependent Clp protease ATP-binding subunit clpX-like, mitochondrial OS=Mus musculus OX=10090 GN=Clpx PE=1 SV=2	0.399312	-0.163472	6	7	0.9	1.601	0.946	1.145	0.941	0.992	1.185	1.266	0.878	0.882	0.845	1.029	0.712
Q9ERR7	Selenoprotein F OS=Mus musculus OX=10090 GN=Selenof PE=1 SV=3	0.400142	0.443733	6	7	0.187	0.16	0.495	0.982	1.028	0.892	0.244	0.233	1.695	0.642	0.981	0.926	1.22
O35601	FYN-binding protein 1 OS=Mus musculus OX=10090 GN=Fyb1 PE=1 SV=2	0.400411	0.162957	6	7	0.882	0.615	1.18	0.945	1.171	1.295	1.192	1.123	0.922	0.919	1.635	1.173	0.988
Q62280	Protein SSXT OS=Mus musculus OX=10090 GN=Ss18 PE=1 SV=2	0.400789	0.067323	3	3				1.125	0.965	1.05					1.134	1.065	1.091
P63085	Mitogen-activated protein kinase 1 OS=Mus musculus OX=10090 GN=Mapk1 PE=1 SV=3	0.400891	-0.0547277	6	7	1.149	0.977	1.016	1.005	0.988	1.04	1.006	0.897	0.903	1.035	1.17	0.978	0.947
A2AWA9	Rab GTPase-activating protein 1 OS=Mus musculus OX=10090 GN=Rabgap1 PE=1 SV=1	0.40123	-0.124864	6	7	0.912	0.803	1.332	1.072	1.011	1.104	1.09	0.746	0.765	0.907	1.042	1.215	0.905
Q6ZQ88	Lysine-specific histone demethylase 1A OS=Mus musculus OX=10090 GN=Kdm1a PE=1 SV=2	0.401553	-0.130282	6	7	1.264	0.97	1.693	1.276	1.046	1.335	1.368	1.086	0.924	1.355	1.198	1.207	0.946
Q8BJ03	Cytochrome c oxidase assembly protein COX15 homolog OS=Mus musculus OX=10090 GN=Cox15 PE=1 SV=1	0.402009	-0.257283	3	4	1.109	1.805	1.292				1.343	1.353	0.871	1.125
P27090	Transforming growth factor beta-2 proprotein OS=Mus musculus OX=10090 GN=Tgfb2 PE=1 SV=2	0.402144	-0.0765338	3	4	0.951	0.898	0.851				0.798	0.94	0.768	0.908
P23298	Protein kinase C eta type OS=Mus musculus OX=10090 GN=Prkch PE=1 SV=2	0.402156	-0.0904697	6	7	0.878	0.77	0.791	0.794	1.025	0.828	0.98	0.849	0.628	0.74	0.718	0.767	0.891
Q99LI9	Polyribonucleotide 5'-hydroxyl-kinase Clp1 OS=Mus musculus OX=10090 GN=Clp1 PE=1 SV=1	0.402201	0.238882	3	3				0.953	0.816	0.791					1.272	0.776	0.973
Q9WTW4	Transcription factor EC OS=Mus musculus OX=10090 GN=Tfec PE=1 SV=1	0.402581	-0.404482	3	4	2.188	1.486	0.956				1.062	0.958	1.374	1.27
Q9JHS3	Ragulator complex protein LAMTOR2 OS=Mus musculus OX=10090 GN=Lamtor2 PE=1 SV=1	0.402642	-0.223721	3	3				1.026	1.024	1.389					1.015	1.184	0.746
Q9DBU3	Serine/threonine-protein kinase RIO3 OS=Mus musculus OX=10090 GN=Riok3 PE=1 SV=3	0.4029	-0.153483	6	7	0.943	0.944	1.543	0.971	0.818	1.097	1.231	0.864	0.82	1.067	0.926	0.945	0.772
O09043	Napsin-A OS=Mus musculus OX=10090 GN=Napsa PE=1 SV=1	0.403072	0.285966	6	7	1.067	0.956	1.343	0.962	0.625	1.119	1.195	2.568	0.865	1.205	1.09	0.993	0.721
P80314	T-complex protein 1 subunit beta OS=Mus musculus OX=10090 GN=Cct2 PE=1 SV=4	0.40328	0.0633942	6	7	0.937	0.866	1.111	0.99	1.043	1.019	1.109	0.843	1.031	1.009	1.15	1.034	1.097
E9Q414	Apolipoprotein B-100 OS=Mus musculus OX=10090 GN=Apob PE=1 SV=1	0.40363	0.127864	6	7	1.122	0.848	0.807	1.042	0.908	0.921	0.912	1.25	1.407	0.979	1.057	0.829	0.766
Q8CEZ4	Protein mab-21-like 4 OS=Mus musculus OX=10090 GN=Mab21l4 PE=1 SV=2	0.404162	-0.141281	6	7	0.948	0.769	1.348	1.016	0.975	1.117	0.93	0.521	0.894	1.144	1.016	1.104	0.921
Q69ZJ7	RAB6A-GEF complex partner protein 1 OS=Mus musculus OX=10090 GN=Ric1 PE=1 SV=2	0.40471	0.250915	3	3				0.971	0.759	1.139					1.452	1.012	0.95
Q8R4X3	RNA-binding protein 12 OS=Mus musculus OX=10090 GN=Rbm12 PE=1 SV=3	0.404713	0.120875	6	7	1.23	1.037	0.969	0.863	0.83	0.923	1.298	1.093	0.885	1.327	1.13	0.818	0.873
Q8C6S9	Cilia- and flagella-associated protein 54 OS=Mus musculus OX=10090 GN=Cfap54 PE=2 SV=4	0.405175	0.119147	3	3				0.657	0.763	0.845					0.899	0.811	0.75
Q921C5	Protein bicaudal D homolog 2 OS=Mus musculus OX=10090 GN=Bicd2 PE=1 SV=1	0.40519	-0.134661	6	7	0.793	1.18	1.372	0.946	0.927	1.098	1.053	0.9	0.647	0.903	1.003	1.23	0.976
Q9Z0S1	3'(2'),5'-bisphosphate nucleotidase 1 OS=Mus musculus OX=10090 GN=Bpnt1 PE=1 SV=2	0.405192	-0.125162	6	7	0.974	1.509	0.95	1.11	0.994	1.018	1.231	1.093	0.977	1.107	0.774	0.944	0.886
Q9QUR6	Prolyl endopeptidase OS=Mus musculus OX=10090 GN=Prep PE=1 SV=1	0.40555	0.0933216	6	7	0.799	0.731	0.91	1.034	1.036	1.074	0.948	0.838	1.152	0.921	1.054	0.938	1.099
Q9QYI5	DnaJ homolog subfamily B member 2 OS=Mus musculus OX=10090 GN=Dnajb2 PE=1 SV=3	0.405563	0.220707	6	7	0.574	1.016	0.854	1.072	0.953	1.475	0.927	1.692	0.911	1.618	0.636	1.223	1.074
Q8BTM8	Filamin-A OS=Mus musculus OX=10090 GN=Flna PE=1 SV=5	0.405758	0.10402	6	7	0.815	1.074	0.847	0.792	1.027	0.841	0.877	0.912	0.984	0.957	0.856	0.867	1.313
Q7TND5	Ribosome production factor 1 OS=Mus musculus OX=10090 GN=Rpf1 PE=2 SV=2	0.405998	-0.307565	3	3				1.209	1.009	1.23					0.831	1.33	0.625
Q64324	Syntaxin-binding protein 2 OS=Mus musculus OX=10090 GN=Stxbp2 PE=1 SV=1	0.406049	0.217995	6	7	0.689	0.384	1.068	1.02	0.952	0.795	0.74	0.624	1.454	0.815	1.233	0.763	1.031
Q8VEK3	Heterogeneous nuclear ribonucleoprotein U OS=Mus musculus OX=10090 GN=Hnrnpu PE=1 SV=1	0.406068	0.1217	6	7	0.794	0.646	0.984	1.085	1.03	1.171	1.007	0.789	1.137	0.983	1.22	1.128	0.984
P16627	Heat shock 70 kDa protein 1-like OS=Mus musculus OX=10090 GN=Hspa1l PE=1 SV=4	0.406715	0.21603	3	3				1.021	0.763	1.138					1.03	1.386	0.978
P31532	Serum amyloid A-4 protein OS=Mus musculus OX=10090 GN=Saa4 PE=1 SV=2	0.406896	0.167398	6	7	1.243	0.864	0.751	0.96	0.936	0.823	0.814	1.123	1.592	1.125	1.044	0.955	0.654
Q71RI9	Kynurenine--oxoglutarate transaminase 3 OS=Mus musculus OX=10090 GN=Kyat3 PE=1 SV=1	0.406908	-0.287102	6	7	0.891	2.068	0.997	1.131	0.926	1.009	1.031	1.846	0.749	1.037	0.546	0.826	0.679
Q9DB40	Mediator of RNA polymerase II transcription subunit 27 OS=Mus musculus OX=10090 GN=Med27 PE=2 SV=2	0.40693	0.167281	3	3				1.06	1.118	0.856					1.348	1.048	1.011
Q91YR9	Prostaglandin reductase 1 OS=Mus musculus OX=10090 GN=Ptgr1 PE=1 SV=2	0.406949	0.132125	6	7	1.085	0.873	1.103	0.921	0.822	1.105	1.173	1.585	0.861	0.956	1.073	1.06	0.847
P01638	Ig kappa chain V-V region L6 (Fragment) OS=Mus musculus OX=10090 PE=4 SV=1	0.406952	0.217483	6	7	1.161	0.921	1.289	0.681	0.592	0.913	1.469	1.386	1.108	1.184	0.764	1.188	0.439
B2RRE7	OTU domain-containing protein 4 OS=Mus musculus OX=10090 GN=Otud4 PE=1 SV=1	0.407698	-0.164713	6	7	1.913	1.445	1.075	1.053	1.265	0.996	1.271	1.503	1.079	1.213	0.989	1.023	0.985
O55042	Alpha-synuclein OS=Mus musculus OX=10090 GN=Snca PE=1 SV=2	0.407698	0.208145	6	7	0.759	0.819	0.592	0.872	1.462	0.773	0.911	0.91	1.533	1	0.751	0.836	1.171
Q9Z255	Ubiquitin-conjugating enzyme E2 A OS=Mus musculus OX=10090 GN=Ube2a PE=1 SV=1	0.407792	0.210242	6	7	1.383	1.054	0.99	1.064	0.761	1.165	1.515	1.996	1.056	1.067	0.802	1.52	0.705
P42337	Phosphatidylinositol 4,5-bisphosphate 3-kinase catalytic subunit alpha isoform OS=Mus musculus OX=10090 GN=Pik3ca PE=1 SV=2	0.408141	0.172227	3	3				1.23	1.402	0.917					1.446	1.285	1.268
Q91YU8	Suppressor of SWI4 1 homolog OS=Mus musculus OX=10090 GN=Ppan PE=1 SV=2	0.408179	-0.190588	3	4	0.959	0.918	0.927				0.621	1.161	0.687	0.807
Q30D77	Collagen alpha-1(XXIV) chain OS=Mus musculus OX=10090 GN=Col24a1 PE=2 SV=2	0.408506	0.969232	6	7	0.21	0.152	0.149	0.354	1.909	0.496	0.196	0.237	1.871	0.462	0.582	0.151	3.97
Q91VY9	Zinc finger protein 622 OS=Mus musculus OX=10090 GN=Znf622 PE=1 SV=1	0.408625	-0.179173	3	4	0.985	0.856	1.25				0.936	0.893	0.877	0.934
P62843	40S ribosomal protein S15 OS=Mus musculus OX=10090 GN=Rps15 PE=1 SV=2	0.408782	-0.189236	6	7	0.98	0.827	1.469	1.262	0.829	1.214	1.053	0.58	0.642	1.216	1.032	1.418	0.793
Q05921	2-5A-dependent ribonuclease OS=Mus musculus OX=10090 GN=Rnasel PE=1 SV=2	0.408913	-0.192864	6	7	1.127	0.586	1.276	1.272	0.732	1.197	0.762	0.788	1.089	1.24	0.989	0.906	0.544
Q6NS46	Protein RRP5 homolog OS=Mus musculus OX=10090 GN=Pdcd11 PE=1 SV=2	0.409127	0.169867	6	7	1.182	1.021	1.088	1.011	0.705	0.962	1.28	1.611	0.794	1.307	1.226	0.994	0.622
P01634	Ig kappa chain V-V region MOPC 21 OS=Mus musculus OX=10090 PE=1 SV=1	0.409148	0.814204	3	4	0.625	0.306	0.48				0.363	0.515	1.925	0.505
Q9R118	Serine protease HTRA1 OS=Mus musculus OX=10090 GN=Htra1 PE=1 SV=2	0.409821	0.279045	6	7	0.658	0.782	0.797	0.942	1.307	0.865	0.687	0.541	0.804	1.208	1.284	0.937	2.114
P24668	Cation-dependent mannose-6-phosphate receptor OS=Mus musculus OX=10090 GN=M6pr PE=1 SV=1	0.409874	0.117227	6	7	1.071	0.892	0.926	0.892	1.185	0.983	0.991	1.012	1.075	0.904	1.413	0.795	1.338
Q9D880	Mitochondrial import inner membrane translocase subunit TIM50 OS=Mus musculus OX=10090 GN=Timm50 PE=1 SV=1	0.410138	-0.171605	6	7	1.149	1.857	0.826	1.14	1.144	0.973	0.97	0.977	1.13	1.074	1.042	0.959	1.191
O70250	Phosphoglycerate mutase 2 OS=Mus musculus OX=10090 GN=Pgam2 PE=1 SV=3	0.410622	-0.542534	6	7	2.85	1.394	1.472	0.407	0.454	0.483	0.602	0.707	1.578	0.545	0.492	1.222	0.509
P07146	Anionic trypsin-2 OS=Mus musculus OX=10090 GN=Prss2 PE=1 SV=1	0.410963	0.696117	6	7	2.678	0.551	0.444	0.223	0.255	0.301	0.69	2.8	0.748	2.092	1.576	0.239	0.27
P20029	Endoplasmic reticulum chaperone BiP OS=Mus musculus OX=10090 GN=Hspa5 PE=1 SV=3	0.411292	0.0904261	6	7	1.034	0.77	1.115	1.008	0.901	1.082	1.053	1.056	0.886	1.276	1.116	1.089	0.865
Q5HZI9	Solute carrier family 25 member 51 OS=Mus musculus OX=10090 GN=Slc25a51 PE=1 SV=1	0.411307	-0.282928	3	4	0.723	1.208	0.968				1.01	0.42	0.843	0.904
Q9CY52	Probable tRNA(His) guanylyltransferase OS=Mus musculus OX=10090 GN=Thg1l PE=1 SV=1	0.411364	0.211335	3	4	1.493	1.023	1.067				1.341	1.369	1.055	1.766
Q9WVA4	Transgelin-2 OS=Mus musculus OX=10090 GN=Tagln2 PE=1 SV=4	0.411548	0.0882029	6	7	0.957	0.899	0.835	0.83	1.03	0.919	0.883	0.797	1.106	0.881	0.992	0.882	1.243
Q9WVJ3	Carboxypeptidase Q OS=Mus musculus OX=10090 GN=Cpq PE=1 SV=1	0.411593	0.151089	6	7	0.949	0.953	0.883	0.94	0.701	1.077	1.246	1.28	0.654	1.28	0.708	1.139	0.822
P01899	H-2 class I histocompatibility antigen, D-B alpha chain OS=Mus musculus OX=10090 GN=H2-D1 PE=1 SV=2	0.412257	0.137368	6	7	0.836	0.678	1.185	0.938	0.919	1.097	1.3	1.118	0.712	0.918	1.249	1.11	0.847
Q9WVQ5	Methylthioribulose-1-phosphate dehydratase OS=Mus musculus OX=10090 GN=Apip PE=1 SV=1	0.412323	-0.317515	3	3				1.224	0.884	1.319					0.804	1.311	0.635
P47713	Cytosolic phospholipase A2 OS=Mus musculus OX=10090 GN=Pla2g4a PE=1 SV=1	0.412351	0.0859391	6	7	1.071	0.973	1.119	0.934	0.908	1.093	0.915	1.368	1.153	1.035	1.011	1.176	0.893
Q9D110	5-formyltetrahydrofolate cyclo-ligase OS=Mus musculus OX=10090 GN=Mthfs PE=2 SV=2	0.412733	-0.0676284	6	7	0.996	0.996	0.872	0.973	1.047	1.015	0.905	0.704	1.086	1.008	1.022	0.915	0.927
Q8VEM8	Phosphate carrier protein, mitochondrial OS=Mus musculus OX=10090 GN=Slc25a3 PE=1 SV=1	0.412782	-0.0817332	6	7	0.977	1.313	1.105	1.063	0.935	1.042	1.065	1.215	0.883	1.014	0.95	1.059	0.908
Q14C51	Pentatricopeptide repeat domain-containing protein 3, mitochondrial OS=Mus musculus OX=10090 GN=Ptcd3 PE=1 SV=2	0.412816	-0.14455	3	4	1.172	1.32	1.305				1.281	1.37	0.812	1.117
Q9D8Y0	EF-hand domain-containing protein D2 OS=Mus musculus OX=10090 GN=Efhd2 PE=1 SV=1	0.41288	0.112136	6	7	0.982	0.672	1.03	0.846	0.945	0.997	1.116	0.786	0.975	0.835	1.311	0.933	0.944
Q6P9J5	KN motif and ankyrin repeat domain-containing protein 4 OS=Mus musculus OX=10090 GN=Kank4 PE=1 SV=1	0.413016	-0.130791	3	3				0.665	0.859	0.749					0.631	0.667	0.778
Q8BZN6	Dedicator of cytokinesis protein 10 OS=Mus musculus OX=10090 GN=Dock10 PE=1 SV=3	0.413044	0.139367	3	3				0.819	0.837	0.947					1.12	0.895	0.852
Q9CRB5	Prolactin-7C1 OS=Mus musculus OX=10090 GN=Prl7c1 PE=2 SV=1	0.413109	-0.332374	3	3				1.297	0.973	1.438					0.629	1.424	0.892
Q9D1H8	39S ribosomal protein L53, mitochondrial OS=Mus musculus OX=10090 GN=Mrpl53 PE=1 SV=1	0.413147	-0.216205	6	7	1.142	2.049	0.886	1.094	0.947	1.095	1.067	1.362	0.773	0.903	1.21	1.125	0.804
Q9QWH1	Polyhomeotic-like protein 2 OS=Mus musculus OX=10090 GN=Phc2 PE=1 SV=1	0.413276	-0.145857	6	7	0.918	0.716	1.149	1.233	0.893	1.203	1.157	0.742	0.753	0.885	1.033	1.188	0.687
Q8CC88	von Willebrand factor A domain-containing protein 8 OS=Mus musculus OX=10090 GN=Vwa8 PE=1 SV=2	0.413544	-0.295583	6	7	0.864	2.502	0.931	1.149	0.949	1.105	1.115	1.236	0.739	0.961	0.867	1.085	1.126
Q91V64	Isochorismatase domain-containing protein 1 OS=Mus musculus OX=10090 GN=Isoc1 PE=1 SV=1	0.413828	0.0733223	6	7	1.018	0.811	1.02	1.013	0.953	1.172	1.205	0.971	0.977	1.09	1.134	1.05	0.922
Q8BND5-3	Isoform 3 of Sulfhydryl oxidase 1 OS=Mus musculus OX=10090 GN=Qsox1	0.414092	0.135652	6	7	1.146	0.916	0.732	0.813	1.172	0.791	0.899	1.332	1.192	0.955	1.11	0.756	0.895
Q8CG16	Complement C1r-A subcomponent OS=Mus musculus OX=10090 GN=C1ra PE=1 SV=1	0.414243	0.100779	6	7	1.128	0.953	0.841	1.115	0.948	1.045	1.184	1.385	0.875	1.216	0.992	1.021	0.871
Q8C2K1	Differentially expressed in FDCP 6 OS=Mus musculus OX=10090 GN=Def6 PE=1 SV=1	0.414432	0.149524	6	7	1.202	0.878	1.114	0.963	0.755	1.362	0.984	1.601	1.02	1.212	1.404	1.041	0.857
Q8BKX1	Brain-specific angiogenesis inhibitor 1-associated protein 2 OS=Mus musculus OX=10090 GN=Baiap2 PE=1 SV=2	0.414627	0.142964	6	7	0.938	0.793	1.111	1.003	0.741	0.931	1.159	1.502	0.763	1.083	0.846	0.937	0.817
Q9D2G2	Dihydrolipoyllysine-residue succinyltransferase component of 2-oxoglutarate dehydrogenase complex, mitochondrial OS=Mus musculus OX=10090 GN=Dlst PE=1 SV=1	0.414809	-0.188566	6	7	0.735	1.064	0.787	1.435	1.383	0.961	0.852	0.594	1.158	0.87	1.021	0.715	1.306
Q99P58	Ras-related protein Rab-27B OS=Mus musculus OX=10090 GN=Rab27b PE=1 SV=3	0.41483	0.216911	6	7	0.989	0.709	1.467	0.755	0.956	1.167	0.933	0.867	2.001	0.96	0.953	1.424	1.056
Q9DBM2	Peroxisomal bifunctional enzyme OS=Mus musculus OX=10090 GN=Ehhadh PE=1 SV=4	0.4149	-0.277145	6	7	0.962	2.145	0.801	0.883	1.084	0.865	1.375	0.992	0.75	0.999	0.681	0.767	0.925
Q9JKY5	Huntingtin-interacting protein 1-related protein OS=Mus musculus OX=10090 GN=Hip1r PE=1 SV=2	0.414953	-0.0528064	3	3				0.932	0.946	0.96					0.855	0.911	0.97
P61161	Actin-related protein 2 OS=Mus musculus OX=10090 GN=Actr2 PE=1 SV=1	0.415032	0.0926305	6	7	0.933	0.803	1.124	1.003	0.855	1.146	1.208	0.966	1.058	0.993	1.136	1.128	0.806
O35074	Prostacyclin synthase OS=Mus musculus OX=10090 GN=Ptgis PE=1 SV=1	0.415172	0.16349	6	7	0.907	0.856	0.721	0.806	1.093	0.753	0.849	0.717	1.031	0.963	0.891	0.717	1.543
Q8BSM7	Large neutral amino acids transporter small subunit 3 OS=Mus musculus OX=10090 GN=Slc43a1 PE=1 SV=1	0.415537	0.296391	6	7	1.412	1.659	1.088	0.614	1.026	0.736	1.58	2.555	1.538	1.299	0.679	0.761	0.951
Q80UW2	F-box only protein 2 OS=Mus musculus OX=10090 GN=Fbxo2 PE=1 SV=1	0.415561	-0.121329	3	3				0.751	0.761	0.732					0.791	0.686	0.586
Q8R429	Sarcoplasmic/endoplasmic reticulum calcium ATPase 1 OS=Mus musculus OX=10090 GN=Atp2a1 PE=1 SV=1	0.415764	-0.601032	6	7	2.214	0.585	2.669	0.408	0.433	0.436	0.704	0.693	0.699	0.603	0.452	1.401	0.636
Q80YC5	Coagulation factor XII OS=Mus musculus OX=10090 GN=F12 PE=1 SV=2	0.415923	-0.157177	6	7	1.304	1	0.771	1.086	1.098	1.272	0.769	1.456	0.94	1.261	0.715	0.94	0.752
Q8BR92	Paralemmin-2 OS=Mus musculus OX=10090 GN=Palm2 PE=1 SV=1	0.415952	-0.628993	3	3				1.516	0.634	0.578					0.427	0.897	0.44
P70670	Nascent polypeptide-associated complex subunit alpha, muscle-specific form OS=Mus musculus OX=10090 GN=Naca PE=1 SV=2	0.416075	-0.117375	6	7	0.983	1.148	1.243	1.067	0.779	1.19	1.186	1.168	0.708	1.045	0.962	1.062	0.763
P21126	Ubiquitin-like protein 4A OS=Mus musculus OX=10090 GN=Ubl4a PE=1 SV=1	0.416363	-0.0932972	6	7	1.01	0.888	1.062	1.171	1.118	1.118	1.013	1.127	0.792	0.903	1.014	1.292	0.822
Q8R081	Heterogeneous nuclear ribonucleoprotein L OS=Mus musculus OX=10090 GN=Hnrnpl PE=1 SV=2	0.416695	0.0591896	6	7	1.035	0.964	1.075	0.994	0.998	1.091	1.103	1.228	0.892	0.971	1.203	1.076	1.011
Q99JF8	PC4 and SFRS1-interacting protein OS=Mus musculus OX=10090 GN=Psip1 PE=1 SV=1	0.416708	0.150298	6	7	0.86	0.547	1.233	0.999	0.888	1.108	1.006	0.667	1.13	1.223	1.223	1.099	0.948
Q3UKC1	Tax1-binding protein 1 homolog OS=Mus musculus OX=10090 GN=Tax1bp1 PE=1 SV=2	0.417059	-0.0828192	6	7	1.155	1.148	1.067	1.152	1.132	1.375	1.097	0.946	0.904	1.238	1.214	1.358	0.986
Q99LJ7	RCC1 and BTB domain-containing protein 2 OS=Mus musculus OX=10090 GN=Rcbtb2 PE=1 SV=1	0.41707	0.158954	3	3				1.039	0.916	0.861					1.113	1.186	0.845
P11881	Inositol 1,4,5-trisphosphate receptor type 1 OS=Mus musculus OX=10090 GN=Itpr1 PE=1 SV=2	0.417367	-0.0762403	6	7	0.846	1.098	0.957	1.052	0.936	1.189	0.924	0.955	0.808	0.995	0.95	1.118	0.976
Q3V384	AFG1-like ATPase OS=Mus musculus OX=10090 GN=Afg1l PE=1 SV=1	0.417415	-0.271235	6	7	0.985	2.03	1.012	0.889	0.793	0.99	0.767	1.649	0.791	0.934	0.936	0.783	0.616
Q80TM9	Nischarin OS=Mus musculus OX=10090 GN=Nisch PE=1 SV=2	0.417813	-0.0847666	6	7	0.956	1.143	0.96	1.127	1.113	1.135	0.889	1.248	0.785	0.907	1.136	0.983	1.13
Q9Z204	Heterogeneous nuclear ribonucleoproteins C1/C2 OS=Mus musculus OX=10090 GN=Hnrnpc PE=1 SV=1	0.418033	0.0710518	6	7	0.922	0.84	1.034	1.106	1.057	1.128	1.196	0.987	0.922	1.081	1.19	1.101	0.983
Q9R0P5	Destrin OS=Mus musculus OX=10090 GN=Dstn PE=1 SV=3	0.418033	0.220159	6	7	0.816	1	0.64	0.706	1.163	0.661	0.787	0.732	1.185	0.825	0.965	0.603	1.679
P83882	60S ribosomal protein L36a OS=Mus musculus OX=10090 GN=Rpl36a PE=3 SV=2	0.418321	0.278996	6	7	0.677	0.453	0.804	1.203	1.404	1.032	0.672	0.506	1.266	1.069	1.63	0.886	1.86
Q8K2A1	PTB domain-containing engulfment adapter protein 1 OS=Mus musculus OX=10090 GN=Gulp1 PE=1 SV=1	0.418467	0.198641	3	3				0.921	0.79	0.66					0.747	0.873	1.101
Q80XC2	tRNA (adenine(58)-N(1))-methyltransferase catalytic subunit TRMT61A OS=Mus musculus OX=10090 GN=Trmt61a PE=1 SV=1	0.418474	-0.176152	6	7	1.067	0.859	1.437	1.139	0.682	1.11	0.989	1.342	0.767	0.995	0.844	1.045	0.517
Q9DBG9	Tax1-binding protein 3 OS=Mus musculus OX=10090 GN=Tax1bp3 PE=1 SV=1	0.418537	-0.137981	6	7	0.976	0.923	0.991	1.308	0.989	1.468	1.011	1.142	0.589	1.038	1.003	1.258	1.015
P17879	Heat shock 70 kDa protein 1B OS=Mus musculus OX=10090 GN=Hspa1b PE=1 SV=3	0.418553	0.167023	3	3				0.761	0.934	0.904					0.833	1.168	0.917
Q8CGF1	Rho GTPase-activating protein 29 OS=Mus musculus OX=10090 GN=Arhgap29 PE=1 SV=1	0.418573	-0.243821	3	3				0.969	0.758	1.167					0.618	1.024	0.802
Q6P1E7	DNA-directed primase/polymerase protein OS=Mus musculus OX=10090 GN=Primpol PE=2 SV=1	0.418595	0.242753	3	4	1.001	1.066	0.682				0.878	1.52	0.906	1.033
Q8BJ05	Zinc finger CCCH domain-containing protein 14 OS=Mus musculus OX=10090 GN=Zc3h14 PE=1 SV=1	0.41861	0.102055	6	7	1.316	1.147	1.136	1.117	0.921	0.771	1.139	1.375	1.118	1.001	1.078	1.06	1.253
P29595	NEDD8 OS=Mus musculus OX=10090 GN=Nedd8 PE=1 SV=2	0.41878	-0.139918	6	7	1.033	1.113	1.011	1.097	0.887	1.216	1.084	1.472	0.714	0.946	0.746	1.076	0.693
P17897	Lysozyme C-1 OS=Mus musculus OX=10090 GN=Lyz1 PE=1 SV=1	0.418908	0.36257	3	3				0.908	1.057	0.968					1.058	0.91	1.803
Q9D0W5	Peptidyl-prolyl cis-trans isomerase-like 1 OS=Mus musculus OX=10090 GN=Ppil1 PE=1 SV=1	0.418969	0.201969	6	7	1.067	0.844	0.872	0.877	1.352	0.81	1.012	0.944	1.131	0.96	1.227	0.628	1.911
P01898	H-2 class I histocompatibility antigen, Q10 alpha chain OS=Mus musculus OX=10090 GN=H2-Q10 PE=1 SV=3	0.418973	-0.113241	6	7	1.204	0.865	0.822	0.999	1.213	0.928	0.725	1.221	0.955	0.957	0.892	0.939	0.816
Q3U319	E3 ubiquitin-protein ligase BRE1B OS=Mus musculus OX=10090 GN=Rnf40 PE=1 SV=2	0.418976	-0.132625	6	7	1.241	1.142	1.08	1.076	0.802	1.466	1.183	1.353	0.906	0.933	0.95	1.168	0.751
Q9D6J6	NADH dehydrogenase [ubiquinone] flavoprotein 2, mitochondrial OS=Mus musculus OX=10090 GN=Ndufv2 PE=1 SV=2	0.419084	-0.188852	6	7	1.234	1.879	0.815	1.107	1.019	0.961	1.039	1.414	0.953	0.933	0.912	0.957	0.972
A6X919	Probable C-mannosyltransferase DPY19L1 OS=Mus musculus OX=10090 GN=Dpy19l1 PE=1 SV=1	0.419154	0.247707	3	3				0.919	0.959	0.882					1.392	0.801	1.084
Q9D2I5	LisH domain-containing protein ARMC9 OS=Mus musculus OX=10090 GN=Armc9 PE=1 SV=1	0.419223	-0.0966276	3	3				0.819	0.84	0.996					0.834	0.862	0.787
Q61160	FAS-associated death domain protein OS=Mus musculus OX=10090 GN=Fadd PE=1 SV=1	0.419679	0.115923	6	7	1.006	0.766	1.086	1.033	1.094	1.02	1.151	0.804	1.026	0.976	1.375	0.88	1.38
P62082	40S ribosomal protein S7 OS=Mus musculus OX=10090 GN=Rps7 PE=2 SV=1	0.419758	0.100198	6	7	1.046	0.822	1.056	1.048	1.054	1.068	1.083	0.8	0.873	1.257	1.389	1.11	1.109
Q8C9B9	Death-inducer obliterator 1 OS=Mus musculus OX=10090 GN=Dido1 PE=1 SV=4	0.419819	0.0958852	6	7	0.885	0.933	0.831	1.083	0.893	0.994	0.884	1.195	0.741	0.985	1.125	1.196	0.88
Q80W00	Serine/threonine-protein phosphatase 1 regulatory subunit 10 OS=Mus musculus OX=10090 GN=Ppp1r10 PE=1 SV=1	0.419992	0.169486	6	7	0.653	0.541	0.765	0.63	0.773	0.861	0.616	0.506	1.176	1.034	0.7	0.871	0.638
P84091	AP-2 complex subunit mu OS=Mus musculus OX=10090 GN=Ap2m1 PE=1 SV=1	0.420277	0.0845703	6	7	0.904	0.786	0.923	0.979	0.967	1.042	0.928	0.716	1.158	0.908	1.101	1.061	1.057
Q91VA3	Calpain-8 OS=Mus musculus OX=10090 GN=Capn8 PE=1 SV=1	0.420505	-0.239657	3	4	1.313	1.147	0.766				0.934	0.861	1.053	0.795
P11352	Glutathione peroxidase 1 OS=Mus musculus OX=10090 GN=Gpx1 PE=1 SV=2	0.420652	0.145541	6	7	1.108	1	0.911	0.871	0.845	0.993	1.216	1.668	0.97	0.869	0.863	0.917	0.889
Q99KP3	Lambda-crystallin homolog OS=Mus musculus OX=10090 GN=Cryl1 PE=1 SV=3	0.421015	0.113493	6	7	0.847	0.762	0.679	0.964	0.773	0.789	0.768	0.771	1.202	0.883	0.857	0.639	0.956
P21844	Chymase OS=Mus musculus OX=10090 GN=Cma1 PE=1 SV=2	0.421044	-0.152936	6	7	0.798	1.388	0.99	0.879	1.038	0.726	1.029	0.882	0.957	1.08	0.639	0.661	0.858
Q8CD26	Solute carrier family 35 member E1 OS=Mus musculus OX=10090 GN=Slc35e1 PE=1 SV=2	0.421153	0.145546	3	3				1.039	0.852	1.02					1.237	0.906	1.077
Q8CD15	Ribosomal oxygenase 2 OS=Mus musculus OX=10090 GN=Riox2 PE=1 SV=2	0.421337	-0.0834606	6	7	1.229	1.071	0.937	1.014	1.245	1.112	1.212	0.997	0.941	0.82	1.222	0.986	1.098
O08709	Peroxiredoxin-6 OS=Mus musculus OX=10090 GN=Prdx6 PE=1 SV=3	0.42141	-0.0957793	6	7	1.201	1.352	1.003	0.933	1.025	1.038	1.148	1.279	0.98	1.004	0.862	0.984	0.896
Q9R0N0	Galactokinase OS=Mus musculus OX=10090 GN=Galk1 PE=1 SV=2	0.421936	-0.0762945	6	7	1.28	1.097	1.002	0.994	0.935	1.204	1.059	1.201	0.901	0.951	1.047	1.08	0.967
O09172	Glutamate--cysteine ligase regulatory subunit OS=Mus musculus OX=10090 GN=Gclm PE=1 SV=1	0.422078	0.124314	6	7	1.041	0.943	0.813	0.826	1.276	0.862	1.021	1.438	1.124	0.926	0.858	0.897	1.062
P0DN34	NADH dehydrogenase [ubiquinone] 1 beta subcomplex subunit 1 OS=Mus musculus OX=10090 GN=Ndufb1 PE=1 SV=1	0.422107	-0.762367	3	4	0.97	2.81	0.861				1.142	1.146	0.597	0.763
Q6PDI6	Ubiquitin carboxyl-terminal hydrolase MINDY-2 OS=Mus musculus OX=10090 GN=Mindy2 PE=1 SV=1	0.422366	-0.227036	3	3				0.912	0.886	1.21					0.868	1.068	0.634
P50516	V-type proton ATPase catalytic subunit A OS=Mus musculus OX=10090 GN=Atp6v1a PE=1 SV=2	0.422793	0.092035	6	7	0.935	0.773	1.062	1.063	0.92	1.148	1.232	0.863	1.159	0.988	1.164	1.058	0.874
Q99KU0	Vacuole membrane protein 1 OS=Mus musculus OX=10090 GN=Vmp1 PE=1 SV=2	0.422866	0.403325	3	4	0.735	0.635	1.204				1.239	0.529	0.981	1.79
O09165	Calsequestrin-1 OS=Mus musculus OX=10090 GN=Casq1 PE=1 SV=3	0.423242	-0.784219	6	7	2.451	0.624	2.913	0.179	0.204	0.248	0.539	0.825	0.486	0.489	0.173	1.666	0.306
Q9D0T2	Dual specificity protein phosphatase 12 OS=Mus musculus OX=10090 GN=Dusp12 PE=2 SV=1	0.423328	0.130812	3	4	0.962	1.057	1.134				1.085	1.433	0.955	1.13
Q91WP6	Serine protease inhibitor A3N OS=Mus musculus OX=10090 GN=Serpina3n PE=1 SV=1	0.423671	0.561305	6	7	1.7	0.703	0.684	0.613	0.623	0.622	0.881	0.848	3.78	0.973	0.612	0.637	0.782
Q9R0A0	Peroxisomal membrane protein PEX14 OS=Mus musculus OX=10090 GN=Pex14 PE=1 SV=1	0.423762	-0.273291	3	3				0.812	0.572	1.044					0.581	0.787	0.641
Q6PCM2	Integrator complex subunit 6 OS=Mus musculus OX=10090 GN=Ints6 PE=1 SV=1	0.423841	0.149056	6	7	0.776	0.791	1.281	0.936	0.917	1.095	1.357	0.792	1.131	1.367	0.977	1.178	0.696
Q9JL16	Interferon-stimulated gene 20 kDa protein OS=Mus musculus OX=10090 GN=Isg20 PE=1 SV=1	0.42409	-0.135194	3	4	1.225	0.897	1.092				0.888	1.001	0.979	1.034
P35487	Pyruvate dehydrogenase E1 component subunit alpha, testis-specific form, mitochondrial OS=Mus musculus OX=10090 GN=Pdha2 PE=1 SV=1	0.424428	-0.296382	6	7	0.983	2.264	0.79	1.028	0.918	0.778	0.811	1.351	0.858	0.986	0.744	0.727	0.946
Q7TQD2	Tubulin polymerization-promoting protein OS=Mus musculus OX=10090 GN=Tppp PE=1 SV=1	0.42447	-0.159771	6	7	0.722	1.42	0.885	1.048	1.077	0.754	0.972	0.696	0.776	1.189	0.797	0.797	0.941
Q9EQ80	NIF3-like protein 1 OS=Mus musculus OX=10090 GN=Nif3l1 PE=1 SV=4	0.425095	-0.119919	6	7	1.164	1.286	0.955	1.323	1.512	0.987	1.048	1.224	1.09	1.165	0.931	0.842	1.459
P15306	Thrombomodulin OS=Mus musculus OX=10090 GN=Thbd PE=1 SV=1	0.425095	-0.148732	6	7	0.951	1.477	0.947	1.361	1.261	0.78	1.078	1.203	1.082	1.131	0.858	0.679	1.101
P45376	Aldo-keto reductase family 1 member B1 OS=Mus musculus OX=10090 GN=Akr1b1 PE=1 SV=3	0.425292	-0.0608254	6	7	0.892	0.998	0.975	1.094	1.029	1.071	1.047	0.751	0.912	0.991	1.064	1.009	1.003
O54998	Peptidyl-prolyl cis-trans isomerase FKBP7 OS=Mus musculus OX=10090 GN=Fkbp7 PE=1 SV=1	0.425302	-0.13113	6	7	1.006	0.912	1.382	1.091	0.915	1.095	1.145	1.048	0.644	1.128	0.83	1.26	0.764
Q80W47	WD repeat domain phosphoinositide-interacting protein 2 OS=Mus musculus OX=10090 GN=Wipi2 PE=1 SV=1	0.425457	0.16933	3	4	0.983	1.337	0.916				1.084	1.268	1.13	1.37
Q8K3G9	DCC-interacting protein 13-beta OS=Mus musculus OX=10090 GN=Appl2 PE=1 SV=1	0.425483	0.0699344	6	7	0.866	0.838	0.996	0.988	0.956	1.117	1.074	1.062	0.898	1.113	0.919	1.117	0.872
Q65Z40	Wings apart-like protein homolog OS=Mus musculus OX=10090 GN=Wapl PE=1 SV=2	0.425662	0.0968912	6	7	0.86	0.964	1.111	1.117	0.991	1.182	1.315	1.118	0.819	1.268	1.229	1.132	0.886
P54276	DNA mismatch repair protein Msh6 OS=Mus musculus OX=10090 GN=Msh6 PE=1 SV=3	0.42575	-0.146494	6	7	0.965	0.9	1.081	1.469	0.927	1.304	1.116	0.797	0.689	0.959	1.402	1.102	0.94
P51859	Hepatoma-derived growth factor OS=Mus musculus OX=10090 GN=Hdgf PE=1 SV=2	0.426146	-0.0874713	6	7	1.081	1.073	1.053	0.997	0.813	1.083	1.107	1.155	0.742	0.981	0.899	1.02	0.794
Q61749	Translation initiation factor eIF-2B subunit delta OS=Mus musculus OX=10090 GN=Eif2b4 PE=1 SV=2	0.426346	-0.154023	3	4	1.382	1.637	1.151				1.352	1.202	1.135	1.308
Q9CZN7	Serine hydroxymethyltransferase, mitochondrial OS=Mus musculus OX=10090 GN=Shmt2 PE=1 SV=1	0.42647	0.090304	6	7	1.033	0.743	0.85	0.96	0.989	1.069	0.898	0.797	1.038	0.948	1.201	1.159	0.969
B2RXC1	Trafficking protein particle complex subunit 11 OS=Mus musculus OX=10090 GN=Trappc11 PE=1 SV=1	0.426627	-0.125336	6	7	0.888	0.927	0.826	1.202	0.87	1.15	0.987	1.113	0.652	0.761	0.851	1.166	0.741
Q8BNA6	Protocadherin Fat 3 OS=Mus musculus OX=10090 GN=Fat3 PE=1 SV=2	0.426849	0.299903	3	3				0.864	1.211	0.816					1.472	0.773	1.314
Q9CW79	Golgin subfamily A member 1 OS=Mus musculus OX=10090 GN=Golga1 PE=1 SV=2	0.426921	0.139841	3	3				1.15	1.042	1.06					1.322	1.287	0.974
Q3U487	E3 ubiquitin-protein ligase HECTD3 OS=Mus musculus OX=10090 GN=Hectd3 PE=1 SV=2	0.42693	-0.0899421	6	7	1.2	1.173	1.346	1.05	1.115	1.032	0.903	1.368	0.863	1.152	1.103	1.232	0.96
O09159	Lysosomal alpha-mannosidase OS=Mus musculus OX=10090 GN=Man2b1 PE=1 SV=4	0.427353	0.100078	6	7	1.101	0.813	1.074	0.955	0.842	1.064	1.212	1.243	0.871	1.025	1.162	1.042	0.759
Q80V86	Integrator complex subunit 8 OS=Mus musculus OX=10090 GN=Ints8 PE=1 SV=1	0.427417	-0.263034	3	3				1.168	0.846	1.322					0.696	1.224	0.86
Q80X71	Transmembrane protein 106B OS=Mus musculus OX=10090 GN=Tmem106b PE=1 SV=1	0.427592	0.204002	3	4	0.953	0.81	0.831				1.09	1.253	0.598	1.043
Q9CQM9	Glutaredoxin-3 OS=Mus musculus OX=10090 GN=Glrx3 PE=1 SV=1	0.427649	-0.0664916	6	7	0.929	1.059	1.094	1.023	0.901	1.093	1.064	1.026	0.857	1.091	0.89	1.061	0.806
Q99MJ9	ATP-dependent RNA helicase DDX50 OS=Mus musculus OX=10090 GN=Ddx50 PE=2 SV=1	0.427786	0.216622	3	4	0.895	0.921	0.707				1.034	1.161	0.566	1.148
Q9JKF4	C-type lectin domain family 6 member A OS=Mus musculus OX=10090 GN=Clec6a PE=1 SV=1	0.428489	-0.22639	3	3				1.609	1.134	1.774					1.262	1.569	1.03
Q62417	Sorbin and SH3 domain-containing protein 1 OS=Mus musculus OX=10090 GN=Sorbs1 PE=1 SV=2	0.428581	-0.148054	6	7	0.982	1.224	0.79	1.397	1.27	1.164	0.81	1.277	0.755	0.775	0.93	1.278	1.363
Q9CR00	26S proteasome non-ATPase regulatory subunit 9 OS=Mus musculus OX=10090 GN=Psmd9 PE=1 SV=1	0.428708	0.102193	6	7	0.809	0.72	0.817	1.062	1.171	0.954	0.924	0.897	1.021	0.981	0.985	0.906	1.215
Q3V3R4	Integrin alpha-1 OS=Mus musculus OX=10090 GN=Itga1 PE=1 SV=2	0.42888	-0.0677664	6	7	0.839	1.078	0.869	1.013	0.978	1.048	0.947	0.755	1.021	0.869	0.878	1	1.014
Q8BH24	Transmembrane 9 superfamily member 4 OS=Mus musculus OX=10090 GN=Tm9sf4 PE=1 SV=1	0.428954	0.108976	6	7	1.271	0.915	0.78	0.882	0.93	0.919	1.057	0.952	0.937	0.947	1.32	0.84	1.115
Q91XY4	Protocadherin gamma-A4 OS=Mus musculus OX=10090 GN=Pcdhga4 PE=1 SV=1	0.429753	0.169729	3	4	0.83	0.963	0.664				0.893	1.154	0.785	0.853
P70257	Nuclear factor 1 X-type OS=Mus musculus OX=10090 GN=Nfix PE=1 SV=2	0.43021	-0.181305	3	4	0.855	1.136	1.159				1.076	0.839	0.667	1.122
Q5XKE0	Myosin-binding protein C, fast-type OS=Mus musculus OX=10090 GN=Mybpc2 PE=1 SV=1	0.430296	-0.613472	6	7	1.968	0.609	2.728	0.364	0.348	0.393	0.628	0.691	0.652	0.595	0.406	1.434	0.482
Q61183	Poly(A) polymerase alpha OS=Mus musculus OX=10090 GN=Papola PE=1 SV=4	0.430449	-0.115462	6	7	1.085	1.149	1.15	1.178	0.981	1.45	0.961	1.057	0.736	0.973	1.322	1.436	1.046
Q8BUK6	Protein Hook homolog 3 OS=Mus musculus OX=10090 GN=Hook3 PE=1 SV=2	0.430879	-0.0591513	6	7	1.092	1.068	1.068	0.943	0.952	1.079	1.083	1.083	0.806	1	0.986	1.104	0.883
Q8R332	Nucleoporin p58/p45 OS=Mus musculus OX=10090 GN=Nup58 PE=1 SV=1	0.43088	0.0795481	6	7	0.944	0.916	1.062	1.022	0.827	1.058	0.955	1.113	0.832	1.163	0.962	1.239	0.922
A3KMP2	Tetratricopeptide repeat protein 38 OS=Mus musculus OX=10090 GN=Ttc38 PE=1 SV=2	0.430972	-0.122001	6	7	0.819	1.36	0.94	1.034	0.918	0.993	1.112	0.692	0.77	1.152	0.852	1.011	0.912
P97299	Secreted frizzled-related protein 2 OS=Mus musculus OX=10090 GN=Sfrp2 PE=1 SV=2	0.431026	-0.143432	3	3				1.383	1.326	1.412					1.045	1.495	1.191
P62849	40S ribosomal protein S24 OS=Mus musculus OX=10090 GN=Rps24 PE=1 SV=1	0.431128	0.245109	3	4	1.097	0.909	1.284				1.591	1.434	0.684	1.49
P15532	Nucleoside diphosphate kinase A OS=Mus musculus OX=10090 GN=Nme1 PE=1 SV=1	0.431212	0.0909658	6	7	1.052	0.961	1.034	0.992	1.063	1.044	1.04	1.544	0.912	1.059	1.001	1.03	1.051
Q9D753	Exosome complex component RRP43 OS=Mus musculus OX=10090 GN=Exosc8 PE=1 SV=1	0.431246	-0.129573	3	4	1.502	1.264	1.361				1.02	1.226	1.585	1.199
Q8BHB4	WD repeat-containing protein 3 OS=Mus musculus OX=10090 GN=Wdr3 PE=1 SV=1	0.431306	0.198707	3	3				1.192	1.172	0.961					1.383	0.952	1.481
Q9D898	Actin-related protein 2/3 complex subunit 5-like protein OS=Mus musculus OX=10090 GN=Arpc5l PE=1 SV=1	0.431518	0.233844	6	7	0.595	0.473	0.699	0.961	1.279	1.007	0.623	0.522	1.278	0.855	1.123	0.978	1.5
Q8VBX6	Multiple PDZ domain protein OS=Mus musculus OX=10090 GN=Mpdz PE=1 SV=2	0.431775	-0.160481	6	7	1.217	1.544	1.606	1.062	0.976	1.007	1.24	1.659	0.826	1.065	0.937	1.202	0.808
P39688	Tyrosine-protein kinase Fyn OS=Mus musculus OX=10090 GN=Fyn PE=1 SV=4	0.431895	-0.268341	3	3				1	0.837	1.268					0.817	1.148	0.613
P56375	Acylphosphatase-2 OS=Mus musculus OX=10090 GN=Acyp2 PE=1 SV=2	0.432161	-0.197842	6	7	1.542	1.8	0.742	0.975	0.987	0.946	0.974	1.307	1.135	0.936	0.888	0.839	1.033
O70401	Tetraspanin-6 OS=Mus musculus OX=10090 GN=Tspan6 PE=1 SV=1	0.432318	0.123698	6	7	0.829	0.64	1.074	0.971	0.926	1.185	1.1	0.785	1.121	0.89	1.025	1.318	0.911
Q9JHH9	Coatomer subunit zeta-2 OS=Mus musculus OX=10090 GN=Copz2 PE=1 SV=1	0.432452	-0.0811477	6	7	1.188	1.002	0.939	0.987	0.9	1.041	0.925	1.027	0.76	1.146	0.904	1.098	0.82
P01746	Ig heavy chain V region 93G7 OS=Mus musculus OX=10090 PE=2 SV=1	0.432508	0.19516	6	7	1.622	0.906	0.658	0.817	0.992	1.023	1.526	0.939	1.477	0.748	1.111	0.888	1.349
O08715	A-kinase anchor protein 1, mitochondrial OS=Mus musculus OX=10090 GN=Akap1 PE=1 SV=4	0.432586	-0.646073	3	4	0.885	2.504	0.936				1.123	1.12	0.555	0.887
Q6ZWY8	Thymosin beta-10 OS=Mus musculus OX=10090 GN=Tmsb10 PE=1 SV=3	0.432679	0.19578	6	7	1.066	0.937	1.256	0.823	0.997	1.241	1.019	1.161	0.759	1.16	2.107	0.828	1.411
Q8VCM8	Nicalin OS=Mus musculus OX=10090 GN=Ncln PE=1 SV=2	0.432714	0.0620242	6	7	1.045	0.926	0.929	0.996	0.969	0.917	1.051	1.163	0.794	1.065	1.047	0.883	1.039
P47963	60S ribosomal protein L13 OS=Mus musculus OX=10090 GN=Rpl13 PE=1 SV=3	0.432843	0.124069	6	7	1.171	0.746	0.802	0.929	1.14	0.926	0.884	0.811	1.195	0.97	1.39	0.898	1.117
O08746	Matrilin-2 OS=Mus musculus OX=10090 GN=Matn2 PE=2 SV=2	0.432914	0.0699513	6	7	1.173	0.899	0.976	0.971	1.082	0.949	0.997	1.174	0.947	1.256	1.01	0.931	1.094
Q9D823	60S ribosomal protein L37 OS=Mus musculus OX=10090 GN=Rpl37 PE=3 SV=3	0.433312	0.240337	6	7	0.877	0.409	0.978	1.078	1.069	1.071	1.001	0.392	0.927	1.346	1.867	0.851	1.171
O55029	Coatomer subunit beta' OS=Mus musculus OX=10090 GN=Copb2 PE=1 SV=2	0.433636	-0.0642309	6	7	1.24	0.979	0.954	1.083	0.969	1.11	0.989	0.987	0.915	0.973	1.155	1.109	0.941
Q9CYK1	Tryptophan--tRNA ligase, mitochondrial OS=Mus musculus OX=10090 GN=Wars2 PE=1 SV=2	0.433647	-0.140578	6	7	0.784	1.337	1.085	1.104	0.742	1.135	1.077	1.214	0.756	0.793	0.754	1.102	0.852
Q04750	DNA topoisomerase 1 OS=Mus musculus OX=10090 GN=Top1 PE=1 SV=2	0.433919	0.0929466	6	7	0.903	0.727	1.232	1.088	0.982	1.081	1.033	0.924	1.079	1.011	1.252	1.11	1.073
P62918	60S ribosomal protein L8 OS=Mus musculus OX=10090 GN=Rpl8 PE=1 SV=2	0.433937	0.112339	6	7	1.12	0.796	0.98	0.947	1.037	1.021	1.016	1.08	0.728	1.148	1.485	0.951	1.034
Q9Z2A5-2	Isoform ATE1-2 of Arginyl-tRNA--protein transferase 1 OS=Mus musculus OX=10090 GN=Ate1	0.433948	1.03824	3	3				0.336	0.269	0.512					0.294	1.567	0.433
Q9Z1S5	Neuronal-specific septin-3 OS=Mus musculus OX=10090 GN=Septin3 PE=1 SV=2	0.434276	-0.203299	3	3				0.68	0.827	0.92					0.613	0.9	0.595
Q9R0G8	Nik-related protein kinase OS=Mus musculus OX=10090 GN=Nrk PE=1 SV=2	0.434587	0.220847	3	3				1	1.101	1.502					1.337	1.72	1.142
Q5EBG6	Heat shock protein beta-6 OS=Mus musculus OX=10090 GN=Hspb6 PE=1 SV=1	0.434824	-0.180643	6	7	1.367	1.426	0.857	0.744	1.318	0.725	0.676	1.045	0.853	0.996	0.863	0.902	1.291
P54923	[Protein ADP-ribosylarginine] hydrolase OS=Mus musculus OX=10090 GN=Adprh PE=1 SV=1	0.435459	0.108297	6	7	0.82	0.66	1.077	1.131	1.018	1.237	1.091	1.012	0.956	0.994	1.104	1.206	1.111
P97390	Vacuolar protein sorting-associated protein 45 OS=Mus musculus OX=10090 GN=Vps45 PE=1 SV=1	0.435704	-0.149603	6	7	0.758	0.878	1.155	0.966	0.737	1.168	1.093	0.544	0.703	0.924	0.854	1.161	0.676
Q9D8S3	ADP-ribosylation factor GTPase-activating protein 3 OS=Mus musculus OX=10090 GN=Arfgap3 PE=1 SV=2	0.436194	0.0858055	6	7	1.138	0.821	0.955	0.951	1.044	0.961	1.147	0.746	0.957	1.255	1.062	1.053	1.048
P17095-1	Isoform HMG-Y of High mobility group protein HMG-I/HMG-Y OS=Mus musculus OX=10090 GN=Hmga1	0.436326	0.221941	6	7	0.593	0.407	1.193	1.103	1.07	1.179	1.207	0.335	1.089	1.014	1.269	1.341	1.29
P32261	Antithrombin-III OS=Mus musculus OX=10090 GN=Serpinc1 PE=1 SV=1	0.436455	0.0800361	6	7	1.031	0.848	0.805	1.036	1.068	1.022	0.862	1.038	1.283	1.002	0.94	1.083	0.957
Q9QZB9	Dynactin subunit 5 OS=Mus musculus OX=10090 GN=Dctn5 PE=1 SV=1	0.43646	-0.238308	3	4	1.233	1.045	0.707				0.665	0.955	0.869	0.885
Q8VCY6	U3 small nucleolar RNA-associated protein 6 homolog OS=Mus musculus OX=10090 GN=Utp6 PE=2 SV=1	0.436704	0.157169	3	4	1.175	1.023	1.21				1.429	1.564	0.952	1.122
Q68FD5	Clathrin heavy chain 1 OS=Mus musculus OX=10090 GN=Cltc PE=1 SV=3	0.436886	0.0508599	6	7	1.01	0.835	1.057	1.017	0.961	1.076	1.124	0.932	1.016	1.011	1.093	1.057	0.965
O88967	ATP-dependent zinc metalloprotease YME1L1 OS=Mus musculus OX=10090 GN=Yme1l1 PE=1 SV=1	0.436939	-0.079356	6	7	1.033	1.185	1.098	0.946	0.871	1.113	1.058	1.118	0.849	0.995	1.161	0.885	0.831
Q8K0C8	Cytochrome c oxidase assembly protein COX19 OS=Mus musculus OX=10090 GN=Cox19 PE=1 SV=1	0.436998	-0.341127	6	7	0.894	2.206	1.167	0.806	0.456	0.863	1.301	1.193	0.555	0.913	0.604	0.782	0.539
Q9D7X3	Dual specificity protein phosphatase 3 OS=Mus musculus OX=10090 GN=Dusp3 PE=1 SV=1	0.437163	-0.10402	6	7	0.967	1.299	1.042	0.896	0.993	1.083	1.045	1.341	0.921	0.887	0.846	1.001	0.776
Q8CG72	ADP-ribose glycohydrolase ARH3 OS=Mus musculus OX=10090 GN=Adprhl2 PE=1 SV=1	0.437608	-0.0844241	6	7	0.955	1.059	1.011	0.83	0.742	0.764	0.886	0.755	0.83	0.912	0.919	0.881	0.716
Q99P31	Hsp70-binding protein 1 OS=Mus musculus OX=10090 GN=Hspbp1 PE=1 SV=1	0.437667	0.120665	6	7	1.123	0.916	0.685	0.788	0.908	0.989	0.933	1.262	1.13	0.955	0.92	1.035	0.626
Q99MR3	Solute carrier family 12 member 9 OS=Mus musculus OX=10090 GN=Slc12a9 PE=1 SV=2	0.437794	0.239827	3	4	1.052	1.089	1.055				0.947	1.893	1.042	1.15
Q6ZPF4	Formin-like protein 3 OS=Mus musculus OX=10090 GN=Fmnl3 PE=1 SV=2	0.438244	0.124785	6	7	1.025	0.927	0.611	0.581	0.841	0.988	0.683	1.094	0.912	0.976	0.949	0.902	0.81
P58044	Isopentenyl-diphosphate Delta-isomerase 1 OS=Mus musculus OX=10090 GN=Idi1 PE=1 SV=1	0.438454	-0.128071	6	7	0.922	1.327	1.21	1.02	0.991	0.924	0.967	1.209	0.67	0.928	1.297	1.059	0.696
Q8BGH2	Sorting and assembly machinery component 50 homolog OS=Mus musculus OX=10090 GN=Samm50 PE=1 SV=1	0.438504	-0.0939108	6	7	1.08	1.397	0.946	1.031	1.055	0.922	1.066	1.134	1.062	1.036	0.948	0.763	1.021
O08756	3-hydroxyacyl-CoA dehydrogenase type-2 OS=Mus musculus OX=10090 GN=Hsd17b10 PE=1 SV=4	0.438677	-0.227591	6	7	0.968	2.111	0.956	0.974	1.116	0.825	1.082	1.309	0.849	0.902	1.001	0.845	0.937
Q9CPU4	Microsomal glutathione S-transferase 3 OS=Mus musculus OX=10090 GN=Mgst3 PE=1 SV=1	0.438768	-0.156946	3	3				0.988	0.738	1.068					0.835	0.883	0.788
Q91WE1	Sorting nexin-15 OS=Mus musculus OX=10090 GN=Snx15 PE=1 SV=1	0.438802	0.15402	3	3				0.855	1.105	0.756					1.028	1.07	0.924
P97496	SWI/SNF complex subunit SMARCC1 OS=Mus musculus OX=10090 GN=Smarcc1 PE=1 SV=2	0.439003	-0.131273	6	7	1.027	0.924	1.417	0.884	0.924	1.128	1.021	1.055	0.66	1.009	1.253	1.018	0.699
Q9WUR2	Enoyl-CoA delta isomerase 2, mitochondrial OS=Mus musculus OX=10090 GN=Eci2 PE=1 SV=2	0.439237	-0.202742	6	7	0.968	1.983	1.014	1.182	0.942	1.057	1.375	1.396	0.753	1.116	0.732	1.014	0.858
Q9D1G2	Phosphomevalonate kinase OS=Mus musculus OX=10090 GN=Pmvk PE=1 SV=3	0.439331	0.0701889	6	7	1.024	0.929	0.83	0.96	0.917	0.922	0.998	1.067	0.753	1.094	0.917	0.877	1.131
B2RY04	Dedicator of cytokinesis protein 5 OS=Mus musculus OX=10090 GN=Dock5 PE=1 SV=2	0.439336	-0.303939	3	3				1.518	1.031	1.715					0.947	1.628	0.879
Q99KL7	Ras-related protein Rab-28 OS=Mus musculus OX=10090 GN=Rab28 PE=1 SV=1	0.439361	0.238787	3	4	1.378	1.159	1.438				1.396	2.324	1.13	1.404
Q9QYI4	DnaJ homolog subfamily B member 12 OS=Mus musculus OX=10090 GN=Dnajb12 PE=1 SV=2	0.439525	-0.147557	3	4	1.178	1.347	1.309				1.064	1.545	0.928	1.078
Q0QWG9	Delphilin OS=Mus musculus OX=10090 GN=Grid2ip PE=1 SV=1	0.439674	-0.143188	3	3				1.126	1.321	1.088					0.94	1.277	0.984
P97457	Myosin regulatory light chain 2, skeletal muscle isoform OS=Mus musculus OX=10090 GN=Mylpf PE=1 SV=3	0.43994	-0.675091	6	7	2.453	0.733	2.644	0.202	0.238	0.25	0.632	0.763	0.719	0.593	0.264	1.423	0.37
Q61102	ATP-binding cassette sub-family B member 7, mitochondrial OS=Mus musculus OX=10090 GN=Abcb7 PE=1 SV=3	0.440175	0.661415	3	4	0.414	0.2	0.709				0.729	0.01	1.302	0.749
Q6PHZ2	Calcium/calmodulin-dependent protein kinase type II subunit delta OS=Mus musculus OX=10090 GN=Camk2d PE=1 SV=1	0.440257	-0.0975877	3	3				1.101	0.939	1.079					1.013	1.05	0.852
P08551	Neurofilament light polypeptide OS=Mus musculus OX=10090 GN=Nefl PE=1 SV=5	0.441067	-0.186385	6	7	1.57	0.83	0.841	0.887	1.405	0.798	0.926	1.104	0.779	1.279	0.738	0.859	0.806
P63101	14-3-3 protein zeta/delta OS=Mus musculus OX=10090 GN=Ywhaz PE=1 SV=1	0.441754	0.0844782	6	7	0.767	0.788	0.964	1.018	0.997	1.187	0.935	1.038	1.017	0.904	1.094	1.116	0.973
P58771-2	Isoform 2 of Tropomyosin alpha-1 chain OS=Mus musculus OX=10090 GN=Tpm1	0.441935	0.202857	6	7	0.808	0.755	0.624	0.793	1.177	0.7	0.767	0.582	1.228	0.946	0.83	0.625	1.544
P80315	T-complex protein 1 subunit delta OS=Mus musculus OX=10090 GN=Cct4 PE=1 SV=3	0.44195	0.0659134	6	7	0.871	0.829	1.027	1.045	0.909	1.11	1.02	0.932	1.075	0.978	1.011	1.159	0.897
A2ASS6	Titin OS=Mus musculus OX=10090 GN=Ttn PE=1 SV=1	0.442002	-0.540919	6	7	2.023	0.721	2.597	0.355	0.419	0.452	0.712	0.821	0.708	0.691	0.369	1.469	0.496
P61211	ADP-ribosylation factor-like protein 1 OS=Mus musculus OX=10090 GN=Arl1 PE=1 SV=1	0.442087	0.130856	6	7	1.298	1.173	1.155	0.923	0.784	0.964	1.215	1.475	0.782	0.923	1.126	1.064	1.459
Q8R1Q8	Cytoplasmic dynein 1 light intermediate chain 1 OS=Mus musculus OX=10090 GN=Dync1li1 PE=1 SV=1	0.442123	0.0388934	6	7	0.959	0.942	1.051	1.01	1.031	1.061	1.054	1.132	0.908	0.988	1.084	1.009	1.081
Q8CG03	cGMP-specific 3',5'-cyclic phosphodiesterase OS=Mus musculus OX=10090 GN=Pde5a PE=1 SV=2	0.442428	0.167432	6	7	0.921	0.908	1.202	0.813	0.984	1.103	0.924	1.814	1.223	0.952	0.707	1.273	0.878
Q9Z2L7	Cytokine receptor-like factor 3 OS=Mus musculus OX=10090 GN=Crlf3 PE=1 SV=1	0.442598	0.099938	6	7	1.039	0.776	0.832	1.024	0.942	1.123	0.963	0.878	0.957	1.164	1.33	1.066	0.814
Q91Y74	CMP-N-acetylneuraminate-beta-galactosamide-alpha-2,3-sialyltransferase 4 OS=Mus musculus OX=10090 GN=St3gal4 PE=1 SV=1	0.442692	-0.289397	3	3				0.905	0.714	1.319					0.768	0.98	0.656
P08003	Protein disulfide-isomerase A4 OS=Mus musculus OX=10090 GN=Pdia4 PE=1 SV=3	0.442877	0.0924132	6	7	0.938	0.719	1.166	1.003	0.963	1.059	1.097	0.841	0.872	1.219	1.156	1.076	1.013
P14231	Sodium/potassium-transporting ATPase subunit beta-2 OS=Mus musculus OX=10090 GN=Atp1b2 PE=1 SV=2	0.442952	0.225611	3	4	0.713	0.615	0.815				0.654	0.57	1.073	1.044
Q3V1G4	Olfactomedin-like protein 2B OS=Mus musculus OX=10090 GN=Olfml2b PE=1 SV=2	0.443055	-0.0944672	6	7	1.406	0.928	1.278	1.036	0.921	1.204	1.089	1.122	1.003	1.149	0.989	1.136	0.913
Q64429	Cytochrome P450 1B1 OS=Mus musculus OX=10090 GN=Cyp1b1 PE=1 SV=3	0.443344	-0.126113	6	7	1.312	1.025	1.37	0.9	0.76	1.197	1.164	1.101	0.937	0.944	1.002	1.143	0.726
Q9D1D4	Transmembrane emp24 domain-containing protein 10 OS=Mus musculus OX=10090 GN=Tmed10 PE=1 SV=1	0.443744	0.133032	6	7	0.771	0.606	1.004	1.063	1.113	1.088	0.872	0.676	1.166	1.061	1.173	0.996	1.278
Q9DBL1	Short/branched chain specific acyl-CoA dehydrogenase, mitochondrial OS=Mus musculus OX=10090 GN=Acadsb PE=1 SV=1	0.443985	-0.168296	6	7	0.917	1.737	0.898	1.002	0.974	0.858	1.164	0.873	0.846	0.962	0.904	0.85	1.031
Q9CQU0	Thioredoxin domain-containing protein 12 OS=Mus musculus OX=10090 GN=Txndc12 PE=1 SV=1	0.444029	0.0669173	6	7	0.955	0.852	0.941	1.141	0.951	1.154	1.06	1.049	1.039	1.022	1.172	1.096	0.887
P58774	Tropomyosin beta chain OS=Mus musculus OX=10090 GN=Tpm2 PE=1 SV=1	0.444099	-0.721414	6	7	1.961	0.498	3.774	0.401	0.399	0.388	0.553	0.744	0.591	0.457	0.477	1.805	0.624
O08677-2	Isoform LMW of Kininogen-1 OS=Mus musculus OX=10090 GN=Kng1	0.44411	0.540943	6	7	0.551	0.374	0.39	1.022	1.906	0.506	0.422	0.437	2.955	0.658	1.149	0.341	2.099
Q8K352	SAM and SH3 domain-containing protein 3 OS=Mus musculus OX=10090 GN=Sash3 PE=1 SV=2	0.444193	0.488947	3	3				1.181	1.526	1.269					2.897	0.957	1.726
Q61147	Ceruloplasmin OS=Mus musculus OX=10090 GN=Cp PE=1 SV=2	0.444207	0.176139	6	7	1.261	0.889	0.755	0.923	0.891	0.885	0.878	1.181	1.805	1.014	0.782	0.885	0.842
Q9D819	Inorganic pyrophosphatase OS=Mus musculus OX=10090 GN=Ppa1 PE=1 SV=1	0.444573	-0.121505	6	7	0.89	1.405	1.024	1.217	0.973	1.104	1.243	1.267	0.78	1.094	0.819	1.121	0.768
Q2HXL6	ER degradation-enhancing alpha-mannosidase-like protein 3 OS=Mus musculus OX=10090 GN=Edem3 PE=1 SV=2	0.444768	0.143356	6	7	1.174	1.067	0.873	0.776	0.676	0.674	1.041	1.343	1.084	0.878	0.761	0.816	0.829
Q8BVA2	Transmembrane protein 222 OS=Mus musculus OX=10090 GN=Tmem222 PE=1 SV=1	0.445389	0.226535	3	4	0.96	0.863	1.009				0.968	1.638	0.835	0.977
P62827	GTP-binding nuclear protein Ran OS=Mus musculus OX=10090 GN=Ran PE=1 SV=3	0.44541	0.090027	6	7	0.825	0.791	1.015	1.102	0.901	1.181	1.107	0.857	1.127	1.015	1.064	1.168	0.883
P01027	Complement C3 OS=Mus musculus OX=10090 GN=C3 PE=1 SV=3	0.445442	0.147423	6	7	1.275	0.784	0.809	0.943	0.977	0.972	1.021	1.066	1.699	0.93	0.919	0.901	0.907
Q91W52	Transmembrane protein 19 OS=Mus musculus OX=10090 GN=Tmem19 PE=1 SV=1	0.445488	0.213636	3	4	0.765	0.787	1.092				1.173	0.834	0.763	1.318
Q9EP69	Phosphatidylinositide phosphatase SAC1 OS=Mus musculus OX=10090 GN=Sacm1l PE=1 SV=1	0.446084	0.0958595	6	7	1.16	0.996	0.911	0.95	1.19	0.923	1.064	0.962	1.23	1.073	1.313	0.754	1.247
Q91VN6	Probable ATP-dependent RNA helicase DDX41 OS=Mus musculus OX=10090 GN=Ddx41 PE=1 SV=2	0.446141	0.144712	6	7	1.107	1.285	0.86	1.39	0.896	1.416	1.17	1.485	1.105	0.767	1.745	1.44	1.257
Q9CZB0	Succinate dehydrogenase cytochrome b560 subunit, mitochondrial OS=Mus musculus OX=10090 GN=Sdhc PE=1 SV=1	0.446185	-0.367385	3	4	0.861	2.034	1.393				1.286	0.944	0.948	1.254
P14847	C-reactive protein OS=Mus musculus OX=10090 GN=Crp PE=1 SV=2	0.446407	-0.263034	3	3				1.071	0.655	1.106					0.686	1.018	0.656
Q8BGU5	Cyclin-Y OS=Mus musculus OX=10090 GN=Ccny PE=1 SV=1	0.446701	-0.173637	3	3				1.097	0.885	1.131					0.872	1.137	0.751
Q9ESB3	Histidine-rich glycoprotein OS=Mus musculus OX=10090 GN=Hrg PE=1 SV=2	0.446712	0.0991514	6	7	1.154	1.011	0.865	0.989	1.006	0.983	0.855	1.372	1.317	1.155	0.898	1.038	0.873
Q922U1	U4/U6 small nuclear ribonucleoprotein Prp3 OS=Mus musculus OX=10090 GN=Prpf3 PE=1 SV=1	0.446746	-0.144788	6	7	0.872	0.74	1.291	1.044	0.881	1.27	0.989	0.909	0.553	0.898	1.077	1.223	0.786
Q91VD1	Galectin-12 OS=Mus musculus OX=10090 GN=Lgals12 PE=1 SV=2	0.446751	-0.22783	6	7	0.684	0.941	0.657	0.97	1.289	0.775	0.596	0.494	0.883	0.594	0.841	0.433	1.455
Q9CQK7	RWD domain-containing protein 1 OS=Mus musculus OX=10090 GN=Rwdd1 PE=1 SV=1	0.446787	-0.136525	6	7	0.968	0.964	1.003	1.043	0.834	1.254	1.092	1.222	0.642	0.901	0.778	1.219	0.584
Q9ET22	Dipeptidyl peptidase 2 OS=Mus musculus OX=10090 GN=Dpp7 PE=1 SV=2	0.446858	0.102634	6	7	0.947	0.781	0.594	0.953	0.926	0.916	0.772	0.828	1.148	0.735	0.985	0.971	0.971
Q91WE4	UPF0729 protein C18orf32 homolog OS=Mus musculus OX=10090 PE=3 SV=1	0.447129	0.224436	3	3				0.818	0.978	0.723					0.943	0.753	1.247
Q00493	Carboxypeptidase E OS=Mus musculus OX=10090 GN=Cpe PE=1 SV=2	0.447643	0.517998	3	4	0.57	0.398	0.41				0.384	0.344	1.311	0.592
Q91YS8	Calcium/calmodulin-dependent protein kinase type 1 OS=Mus musculus OX=10090 GN=Camk1 PE=1 SV=1	0.44777	-0.079022	6	7	1.279	1.006	0.806	1.001	1.075	1.035	0.963	1.122	1.001	0.942	0.922	1.015	0.885
Q05895	Thrombospondin-3 OS=Mus musculus OX=10090 GN=Thbs3 PE=1 SV=2	0.448052	-0.120105	6	7	0.766	0.876	0.994	1.066	1.075	1.089	0.643	0.767	0.706	0.994	0.855	1.26	1.072
P30204	Macrophage scavenger receptor types I and II OS=Mus musculus OX=10090 GN=Msr1 PE=1 SV=3	0.448476	0.167998	6	7	0.753	0.541	1.371	0.981	0.99	0.928	1.193	0.641	1.2	0.936	1.368	0.892	1.063
Q80UP5	Ankyrin repeat domain-containing protein 13A OS=Mus musculus OX=10090 GN=Ankrd13a PE=1 SV=2	0.448825	-0.0763627	6	7	1.203	1.092	1.288	1.007	1.131	1.104	1.078	1.271	0.772	1.148	1.191	1.134	0.958
D3YYU8	Obscurin-like protein 1 OS=Mus musculus OX=10090 GN=Obsl1 PE=1 SV=1	0.448936	-0.0870917	6	7	0.999	0.791	1.18	1.14	1.024	1.182	1.13	1.021	0.773	1.055	1.058	1.049	0.851
Q9CQF4	Mitochondrial transcription rescue factor 1 OS=Mus musculus OX=10090 GN=Mtres1 PE=1 SV=1	0.449005	-0.4697	3	4	0.812	1.785	0.765				0.958	0.653	0.759	0.867
Q9D8Y1	Transmembrane protein 126A OS=Mus musculus OX=10090 GN=Tmem126a PE=1 SV=1	0.449104	-0.154936	6	7	1.265	1.31	0.894	0.784	0.795	0.885	0.69	1.053	1.262	0.864	0.973	0.643	0.732
Q6IRU2	Tropomyosin alpha-4 chain OS=Mus musculus OX=10090 GN=Tpm4 PE=1 SV=3	0.449279	0.135749	6	7	0.803	0.539	0.954	0.896	1.014	1.05	0.814	0.59	1.2	0.899	1.038	1.072	1.124
P54103	DnaJ homolog subfamily C member 2 OS=Mus musculus OX=10090 GN=Dnajc2 PE=1 SV=2	0.449584	0.177036	3	3				0.828	0.889	1.094					1.28	1.028	0.87
Q9D2N4	Dystrobrevin alpha OS=Mus musculus OX=10090 GN=Dtna PE=1 SV=2	0.449719	-0.155949	6	7	1.197	1.416	0.815	0.633	0.953	0.948	0.799	1.112	1.063	0.791	0.723	0.776	0.979
Q06180	Tyrosine-protein phosphatase non-receptor type 2 OS=Mus musculus OX=10090 GN=Ptpn2 PE=1 SV=2	0.449778	0.1058	3	3				0.881	0.947	0.761					1.031	0.836	0.919
P28654	Decorin OS=Mus musculus OX=10090 GN=Dcn PE=1 SV=1	0.449965	0.0947491	6	7	0.92	0.991	0.924	0.929	1.135	0.958	1.007	1.305	0.928	1.153	0.757	0.891	1.256
Q9DBE9	pre-rRNA 2'-O-ribose RNA methyltransferase FTSJ3 OS=Mus musculus OX=10090 GN=Ftsj3 PE=1 SV=1	0.450335	0.2005	3	3				0.887	0.826	0.943					1.295	0.922	0.835
Q8R151	NFX1-type zinc finger-containing protein 1 OS=Mus musculus OX=10090 GN=Znfx1 PE=1 SV=3	0.450423	-0.0833259	6	7	0.958	1.062	1.066	1.01	1.019	1.091	0.822	0.939	0.749	0.842	1.186	1.088	1.208
P14483	H-2 class II histocompatibility antigen, A beta chain OS=Mus musculus OX=10090 GN=H2-Ab1 PE=1 SV=1	0.450708	0.171723	6	7	0.76	0.494	0.95	1.064	1.065	1.05	1.181	0.835	0.783	0.832	1.603	0.959	0.881
O35127	Protein C10 OS=Mus musculus OX=10090 GN=Grcc10 PE=1 SV=1	0.450811	-0.131686	6	7	0.702	0.858	0.739	0.973	0.888	1.172	0.765	1.036	0.52	0.842	0.768	1.048	0.699
Q04857	Collagen alpha-1(VI) chain OS=Mus musculus OX=10090 GN=Col6a1 PE=1 SV=1	0.450843	0.103186	6	7	0.918	0.995	0.91	0.984	1.197	0.838	0.916	1.006	0.881	1.145	0.962	0.945	1.466
Q99KX1	Myeloid leukemia factor 2 OS=Mus musculus OX=10090 GN=Mlf2 PE=1 SV=1	0.450861	-0.167357	3	3				0.764	0.774	0.918					0.869	0.557	0.761
Q9CQQ7	ATP synthase F(0) complex subunit B1, mitochondrial OS=Mus musculus OX=10090 GN=Atp5pb PE=1 SV=1	0.451048	0.0775188	6	7	0.937	0.902	0.95	0.901	1.105	0.857	0.968	0.785	1.171	0.993	0.992	0.859	1.19
Q3TW96	UDP-N-acetylhexosamine pyrophosphorylase-like protein 1 OS=Mus musculus OX=10090 GN=Uap1l1 PE=1 SV=1	0.451055	0.138537	6	7	1.393	1.038	0.838	0.72	0.95	0.732	1.028	1.143	1.159	0.84	1.298	0.891	0.924
Q8CBY8	Dynactin subunit 4 OS=Mus musculus OX=10090 GN=Dctn4 PE=1 SV=1	0.451091	0.103093	3	3				0.895	0.903	1.064					1.099	1.078	0.897
Q99M15	Proline-serine-threonine phosphatase-interacting protein 2 OS=Mus musculus OX=10090 GN=Pstpip2 PE=1 SV=4	0.451316	0.259223	3	3				0.91	0.885	1.111					1.503	1.172	0.803
Q61171	Peroxiredoxin-2 OS=Mus musculus OX=10090 GN=Prdx2 PE=1 SV=3	0.451398	0.15863	6	7	1.239	0.957	0.665	0.817	1.295	0.724	0.941	1.148	1.404	0.909	1.107	0.678	1.232
Q9QX47	Protein SON OS=Mus musculus OX=10090 GN=Son PE=1 SV=2	0.451598	0.137578	6	7	0.78	0.854	0.933	1.2	0.822	1.212	1.097	1.254	0.705	1.274	1.01	1.347	0.758
Q4FZG9	NADH dehydrogenase [ubiquinone] 1 alpha subcomplex subunit 4-like 2 OS=Mus musculus OX=10090 GN=Ndufa4l2 PE=3 SV=1	0.45161	0.337989	3	4	0.782	0.484	0.86				0.762	0.477	1.415	0.929
Q6P2L7	Protein CASC4 OS=Mus musculus OX=10090 GN=Casc4 PE=1 SV=1	0.451648	-0.113895	3	4	1.182	1.006	0.944				0.915	1.145	0.84	0.959
Q9DC04	Regulator of G-protein signaling 3 OS=Mus musculus OX=10090 GN=Rgs3 PE=1 SV=2	0.452076	-0.13914	3	4	0.846	1.045	0.975				1.016	0.605	0.93	0.919
Q9Z0Y2	Phospholipase A2 OS=Mus musculus OX=10090 GN=Pla2g1b PE=1 SV=1	0.452228	0.353779	6	7	1.807	0.857	0.906	0.465	0.577	0.546	1.18	1.071	0.744	2.238	1.426	0.494	0.537
Q64727	Vinculin OS=Mus musculus OX=10090 GN=Vcl PE=1 SV=4	0.452397	0.100818	6	7	0.864	0.979	0.812	0.83	1.061	0.85	0.84	0.851	1.107	0.921	0.86	0.831	1.341
Q9WUB3	Glycogen phosphorylase, muscle form OS=Mus musculus OX=10090 GN=Pygm PE=1 SV=3	0.452651	-0.318035	6	7	1.719	0.891	1.579	0.519	0.592	0.515	0.678	0.68	0.976	0.667	0.479	1.198	0.764
Q9QYH6	Melanoma-associated antigen D1 OS=Mus musculus OX=10090 GN=Maged1 PE=1 SV=1	0.452652	-0.342659	3	3				0.868	1.639	0.875					0.975	0.756	0.936
O35604	NPC intracellular cholesterol transporter 1 OS=Mus musculus OX=10090 GN=Npc1 PE=1 SV=2	0.452681	0.232087	3	3				0.925	1.199	0.821					1.38	1.256	0.823
Q62356	Follistatin-related protein 1 OS=Mus musculus OX=10090 GN=Fstl1 PE=1 SV=2	0.452898	-0.0864958	6	7	1.167	0.804	1.076	0.995	1.016	1.067	1.001	0.713	0.769	1.068	1.069	1.052	1.058
P01636	Ig kappa chain V-V region MOPC 149 OS=Mus musculus OX=10090 PE=1 SV=1	0.45307	0.197596	6	7	1.383	0.867	0.825	0.887	0.655	1.346	1.243	1.262	0.865	0.926	0.994	1.892	0.796
Q3TIR3	Synembryn-A OS=Mus musculus OX=10090 GN=Ric8a PE=1 SV=2	0.453146	-0.0644543	6	7	0.939	1.141	0.898	1.008	1.017	1.013	0.956	1.067	0.765	0.957	1.132	0.886	0.949
Q9WVG5	Endothelial lipase OS=Mus musculus OX=10090 GN=Lipg PE=2 SV=3	0.453217	0.229956	6	7	0.581	0.497	0.515	0.931	1.191	0.684	0.918	0.429	1.259	0.738	0.855	0.58	1.24
O54781	SRSF protein kinase 2 OS=Mus musculus OX=10090 GN=Srpk2 PE=1 SV=2	0.453226	-0.124169	3	3				1.165	0.997	1.015					0.952	1.133	0.83
O54834	Rho GTPase-activating protein 6 OS=Mus musculus OX=10090 GN=Arhgap6 PE=1 SV=3	0.453259	0.204154	3	4	0.861	0.784	1.09				0.996	1.461	0.803	0.941
Q91W34	RUS1 family protein C16orf58 homolog OS=Mus musculus OX=10090 PE=1 SV=1	0.453286	0.11127	6	7	0.87	0.885	0.966	0.903	1.004	0.833	1.222	1.155	0.746	1.206	0.789	1.077	0.687
Q924D0	Reticulon-4-interacting protein 1, mitochondrial OS=Mus musculus OX=10090 GN=Rtn4ip1 PE=1 SV=2	0.453399	-0.371121	3	4	0.879	1.795	1.079				1.368	1.164	0.459	0.878
O54692	Centromere/kinetochore protein zw10 homolog OS=Mus musculus OX=10090 GN=Zw10 PE=1 SV=3	0.453485	0.100147	6	7	1.157	0.852	1.06	1.001	0.854	1.215	0.929	1.222	1.087	1.301	1.227	1.147	0.764
Q7TSC1	Protein PRRC2A OS=Mus musculus OX=10090 GN=Prrc2a PE=1 SV=1	0.453553	-0.127028	6	7	0.862	0.805	1.095	1.224	0.911	1.176	1.093	0.586	0.736	1.101	1.023	1.156	0.793
P47757-2	Isoform 2 of F-actin-capping protein subunit beta OS=Mus musculus OX=10090 GN=Capzb	0.453597	0.0699727	6	7	0.964	0.759	1.026	1.036	0.943	1.139	1.054	0.952	1.031	0.955	1.181	1.083	0.929
Q8BMG8	Mitochondrial folate transporter/carrier OS=Mus musculus OX=10090 GN=Slc25a32 PE=1 SV=1	0.453625	-0.47755	3	4	0.815	2.349	1.293				1.098	1.216	0.922	1.032
Q9Z1Y4	Thyroid receptor-interacting protein 6 OS=Mus musculus OX=10090 GN=Trip6 PE=1 SV=1	0.453835	0.166128	3	3				0.896	1.006	1.015					1.045	1.331	0.897
Q99K48	Non-POU domain-containing octamer-binding protein OS=Mus musculus OX=10090 GN=Nono PE=1 SV=3	0.453857	0.0829274	6	7	0.931	0.76	1.054	1.076	1.014	1.071	1.12	0.762	1.055	1.038	1.233	1.117	0.973
Q8CHS8	Vacuolar protein sorting-associated protein 37A OS=Mus musculus OX=10090 GN=Vps37a PE=1 SV=1	0.453981	-0.101955	3	3				1.133	1.028	1.122					0.992	1.168	0.899
O70583	E3 ubiquitin-protein ligase Midline-1 OS=Mus musculus OX=10090 GN=Mid1 PE=1 SV=2	0.454066	-0.201961	3	3				0.878	0.94	1.267					0.792	1.11	0.78
Q9Z2Q6	Septin-5 OS=Mus musculus OX=10090 GN=Septin5 PE=1 SV=2	0.454094	0.12755	6	7	0.788	0.598	0.784	0.996	1.036	0.949	0.768	0.619	0.977	0.93	1.109	0.931	1.231
P01592	Immunoglobulin J chain OS=Mus musculus OX=10090 GN=Jchain PE=1 SV=4	0.454104	0.104361	6	7	1.076	0.808	1.163	0.994	0.806	0.944	0.997	0.772	0.98	1.244	0.898	1.327	1.045
P60122	RuvB-like 1 OS=Mus musculus OX=10090 GN=Ruvbl1 PE=1 SV=1	0.454223	-0.0759228	6	7	1.157	1.007	1.31	1.05	0.908	1.203	1.178	1.103	0.908	1.063	1.044	1.151	0.897
Q80Z71	Tenascin-N OS=Mus musculus OX=10090 GN=Tnn PE=1 SV=2	0.45437	-0.185518	3	3				1.396	1.152	1.231					1.276	1.259	0.788
Q9DAW6	U4/U6 small nuclear ribonucleoprotein Prp4 OS=Mus musculus OX=10090 GN=Prpf4 PE=1 SV=1	0.454386	-0.05795	6	7	1.185	0.975	0.982	1.038	1.028	1.178	1.111	1.031	0.846	1.034	1.141	1.052	0.942
P28028	Serine/threonine-protein kinase B-raf OS=Mus musculus OX=10090 GN=Braf PE=1 SV=3	0.454391	0.100279	6	7	1.104	1.262	1.047	1.009	0.929	1.244	1.46	1.511	1.168	1.097	0.982	1.121	0.909
Q8K5B2	Multiple coagulation factor deficiency protein 2 homolog OS=Mus musculus OX=10090 GN=Mcfd2 PE=1 SV=1	0.454522	0.149706	6	7	1.142	0.834	1.009	1.207	0.743	1.152	1.191	1.374	0.746	1.306	0.746	1.559	0.956
P68134	Actin, alpha skeletal muscle OS=Mus musculus OX=10090 GN=Acta1 PE=1 SV=1	0.454767	-0.420909	6	7	2.117	0.886	2.563	0.637	0.535	0.543	0.76	1.355	0.924	0.845	0.491	1.325	0.645
P00520	Tyrosine-protein kinase ABL1 OS=Mus musculus OX=10090 GN=Abl1 PE=1 SV=3	0.45498	-0.100661	3	3				0.866	0.824	0.966					0.716	0.912	0.849
Q3UDE2	Tubulin--tyrosine ligase-like protein 12 OS=Mus musculus OX=10090 GN=Ttll12 PE=1 SV=1	0.455029	0.0564851	6	7	1.094	0.93	0.99	0.897	0.952	0.933	1.174	0.941	1.122	1.007	0.984	0.931	0.873
P54751	CMP-N-acetylneuraminate-beta-galactosamide-alpha-2,3-sialyltransferase 1 OS=Mus musculus OX=10090 GN=St3gal1 PE=1 SV=1	0.455088	0.158934	6	7	1.198	1.071	0.844	1.076	0.694	0.908	0.938	1.711	0.968	0.795	1.223	1.148	0.76
Q9D0A3	Arpin OS=Mus musculus OX=10090 GN=Arpin PE=1 SV=1	0.455186	-0.15993	6	7	1.562	1.395	1.265	0.943	0.841	0.955	1.361	1.4	0.809	1.117	0.787	1.059	0.736
O88696	ATP-dependent Clp protease proteolytic subunit, mitochondrial OS=Mus musculus OX=10090 GN=Clpp PE=1 SV=1	0.455294	-0.161198	6	7	0.808	1.7	0.905	1.019	0.948	1.036	1.112	1.18	0.796	0.959	0.875	1.001	0.771
B2RRD7	Peregrin OS=Mus musculus OX=10090 GN=Brpf1 PE=1 SV=1	0.455666	-0.0883416	3	3				1.01	1.014	1.158					0.95	1.114	0.929
Q8K595	Mucolipin-2 OS=Mus musculus OX=10090 GN=Mcoln2 PE=1 SV=1	0.455908	-0.325539	3	4	0.949	1.799	1.002				1.107	0.979	0.972	0.932
P43277	Histone H1.3 OS=Mus musculus OX=10090 GN=Hist1h1d PE=1 SV=2	0.455977	-0.172783	6	7	0.908	0.69	1.52	1.13	0.861	1.351	1.142	0.715	0.708	0.935	0.912	1.363	0.911
Q5SWD9	Pre-rRNA-processing protein TSR1 homolog OS=Mus musculus OX=10090 GN=Tsr1 PE=1 SV=1	0.456285	-0.172048	6	7	0.627	0.629	1.078	1.124	0.979	1.223	0.664	0.485	0.769	0.932	0.928	1.226	0.857
[truncated: 3,470 more rows]
